# Supplementary material for: Resolving the Architecture and Early Evolution of a Forearc Basin (Georgia Basin, Canada) Using Detrital Zircon
Source: Sci Rep. 2019 Oct 25;9:15360. doi: 10.1038/s41598-019-51795-5 (PMC6814742; doi:10.1038/s41598-019-51795-5)
Supplement: Supplementary file 1 — Supplementary Dataset 1 [file 41598_2019_51795_MOESM1_ESM.xlsx]

## Sheet: Title Page
RESOLVING THE ARCHITECTURE AND EARLY EVOLUTION OF A FOREARC BASIN (GEORGIA BASIN, CANADA) USING DETRITAL ZIRCON
Chuqiao Huang*1, Shahin E. Dashtgard1, Bryan A.P. Kent1, H. Daniel Gibson1, William A. Matthews2
1Applied Research in Ichnology and Sedimentology (ARISE) Group, Department of Earth Sciences, Simon Fraser University, Burnaby, B.C., Canada V5A 1S6
2Department of Geoscience, University of Calgary, Calgary, AB, Canada T2N 1N4
*email: chuqiaoh@sfu.ca
Supplementary Data S1 - Detrital zircon age data

## Sheet: DZ Location
DZ Sample	Origin	Sample Type	Latitude (°)	Longitude (°)	Stratigraphic Height (m)*	Core Depth (m)**	Processing Lab
1	Quinsam Mine	Core	49.9487	-125.449		47	Center for Pure and Applied Tectonics and Thermochronology		*above basal unconformity
2	Quinsam Mine	Core	49.9487	-125.449		86	Center for Pure and Applied Tectonics and Thermochronology		**from modern surface
3	Oyster River	Outcrop	49.8954	-125.249	894		Center for Pure and Applied Tectonics and Thermochronology
4	Oyster River	Outcrop	49.8837	-125.274	536		Center for Pure and Applied Tectonics and Thermochronology
5	Oyster River	Outcrop	49.8773	-125.296	255		Center for Pure and Applied Tectonics and Thermochronology
6	Oyster River	Outcrop	49.8665	-125.314	89		Center for Pure and Applied Tectonics and Thermochronology
7	Oyster River	Outcrop	49.8644	-125.317	40		Arizona Laserchron
8	Oyster River	Outcrop	49.8647	-125.319	3		Center for Pure and Applied Tectonics and Thermochronology
9	Browns River	Outcrop	49.6935	-125.078	341		Center for Pure and Applied Tectonics and Thermochronology
10	Dove Creek	Core	49.7075	-125.025		217	Center for Pure and Applied Tectonics and Thermochronology
11	Dove Creek	Core	49.7075	-125.025		310	Center for Pure and Applied Tectonics and Thermochronology
12	Dove Creek	Core	49.7075	-125.025		412	Center for Pure and Applied Tectonics and Thermochronology
13	Trent River	Outcrop	49.5901	-124.995	338		Center for Pure and Applied Tectonics and Thermochronology
14	Trent River	Outcrop	49.5784	-125.025	68		Center for Pure and Applied Tectonics and Thermochronology
15	Wall Beach	Outcrop	49.3127	-124.243	19		Center for Pure and Applied Tectonics and Thermochronology
16	Stephenson Point	Outcrop	49.2142	-123.94	2.5		Arizona Laserchron
17	Bare Point	Outcrop	48.9265	-123.706	39.5		Center for Pure and Applied Tectonics and Thermochronology
18	Trestle 66	Outcrop	48.7759	-123.929	39		Center for Pure and Applied Tectonics and Thermochronology
19	Cusheon Creek	Outcrop	48.802	-123.418	15		Center for Pure and Applied Tectonics and Thermochronology
20	Ruckle Park	Outcrop	48.7704	-123.369	57		Arizona Laserchron
21	Ruckle Park	Outcrop	48.767	-123.372	25		Center for Pure and Applied Tectonics and Thermochronology

## Sheet: DZ Depositional Enviornment
DZ Sample	Origin	Interpreted Environment	Simplified Envrionment	Sedimentary Structures	Host Lithology	Citation
1	Quinsam Mine	Fluvial (meandering)	Coastal plain	Trough cross-strat	Sandstone	Kent et al. in review
2	Quinsam Mine	Fluvial (meandering)	Coastal plain	Trough cross-strat, micro-faulting	Sandstone	Kent et al. in review
3	Oyster River	Outer shelf	Shallow marine	Wavy parallel lamina	Sandstone	Kent et al. in review
4	Oyster River	Inner shelf	Shallow marine	Parallel bedding, trough cross-strat, hummocky cross-strat, gutter casts	Silty sandstone	Kent et al. in review
5	Oyster River	Fluvial (meandering)	Coastal plain	Trough cross-strat, parallel bedding, wavy bedding, current ripples	Sandstone	Kent et al. in review
6	Oyster River	Fluvial (meandering)	Coastal plain	Inclined bedding, trough cross-strat, parallel bedding, wavy bedding,	Sandstone	Kent et al. in review
7	Oyster River	Fluvial (braided)	Braided fluvial	Trough cross-strat, parallel bedding, wavy bedding, current ripples	Sandstone	Kent et al. in review
8	Oyster River	Fluvial (braided)	Braided fluvial	Parallel bedding	Sandstone	Kent et al. in review
9	Browns River	Upper offshore	Deep marine	Planar lamination	Sandstone	Kent et al. in review
10	Dove Creek	Lower shoreface	Paralic	Climbing ripples, scour surface	Muddy sandstone	Kent et al. in review
11	Dove Creek	Upper shoreface	Paralic	Inclined lamination	Muddy sandstone	Kent et al. in review
12	Dove Creek	Estuary	Paralic	Wavy bedding, planar bedding, current ripples	Sandstone	Kent et al. in review
13	Trent River	Upper shoreface	Paralic	Wavy bedding, current ripples	Sandstone	Kent et al. in review
14	Trent River	Lower shoreface	Paralic	Trough cross-strat, current ripples	Muddy sandstone	Kent et al. in review
15	Wall Beach	Middle shoreface	Paralic	Trough cross-strat, swaley cross-strat	Pebbly sandstone lens in pebble conglomerate	Jones et al. 2018
16	Departure Bay	Alluvial fan	Braided fluvial	Crudely bedded	Sandstone	Jones et al. 2018
17	Bare Point	Turbidite channel	Turbidite	Trough cross-strat, parallel bedding, current ripples	Pebbly sandstone lens in pebble conglomerate	Jones 2016
18	Trestle 66	Turbidite levee	Turbidite	Planar lamination, current ripples, load casts	Interbedded sandstone and mudstone	Jones 2016
19	Cusheon Creek	Foreshore (transgressive lag)	Paralic (transgressive lag)	n/a	Sandstone	n/a
20	Ruckle Park	Upper offshore	Deep marine	Wavy parallel lamination	Muddy sandstone	Jones et al. 2018
21	Ruckle Park	Middle shoreface	Paralic	Swaley cross-strat, hummocky cross-strat, wavy parallel lamination, wave ripples	Sandstone	Jones et al. 2018

## Sheet: DZ Alternate MDAs
DZ Sample	YSG (Ma)	Y3Zo (Ma)	MSDW	Y3G+ @ 2σ (Ma)	MSDW
1	93.9 ± 2.8	94.1 ± 1.7	0.054	96.7±1.7	2.1
2	104.9 ± 3.5	106.4 ± 2.6	0.87	110.6 ± 1.3	1.11
3	82.3 ± 5.0	83.2 ± 2.5	0.17	88.16 ± 0.6	1.2
4	82.2 ± 4.3	82.4 ± 2.3	0.048	86.1 ± 1.2	1.7
5	87.5 ± 4.9	87.7 ± 2.9	0.0114	92.87 ± 0.5	1.1
6	85.7 ± 5.8	86.4 ± 3.1	0.099	90.6 ± 1.3	1.2
7	115.7 ± 4.6	116.0 ± 1.8	0.03	119.03 ± 0.3	1.01
8	83.3 ± 6.2	108.9 ± 3.7	0.0077	115.37 ± 0.9	1.01
9	82.6 ± 2.4	82.8 ± 1.7	0.022	85.40 ± 0.6	1.5
10	82.8 ± 2.4	83.8 ± 1.5	0.68	86.54 ± 0.5	1.08
11	85.1 ± 3.3	85.4 ± 2.1	0.027	89.60 ± 0.7	1.16
12	81.5 ± 4.2	82.1 ± 2.8	0.16	86.6 ± 1.0	1.6
13	80.5 ± 4.1	81.0 ± 2.6	0.086	85.47 ± 0.7	1.1
14	83.0 ± 4.9	83.5 ± 2.3	0.11	n/a	n/a
15	79.0 ± 5.1	81.0 ± 2.5	0.4	85.38 ± 0.7	1.15
16	77.6 ± 1.8	78.55 ± 0.9	1.5	80.29 ± 0.3	0.82
17	82.4 ± 4.1	83.2 ± 2.6	0.21	88.0 ± 1.1	1.3
18	81.6 ± 3.5	81.7 ± 2.3	0.0049	86.63 ± 0.7	1.04
19	81.7 ± 3.7	182 ± 13	3.3	189 ± 87	0.0033
20	123.2 ± 3.0	144.0 ± 1.6	1.5	145.5 ± 1.1	2
21	156.7 ± 8.3	160.5 ± 4.7	0.71	165.4 ± 2.8	1.7

## Sheet: DZ Age Modes
DZ 1			DZ 2			DZ 3			DZ 4			DZ 5			DZ 6			DZ 7			DZ 8			DZ 9			DZ 10			DZ 11			DZ 12			DZ 13			DZ 14			DZ 15			DZ 16			DZ 17
Peak	n	%	Peak	n	%	Peak	n	%	Peak	n	%	Peak	n	%	Peak	n	%	Peak	n	%	Peak	n	%	Peak	n	%	Peak	n	%	Peak	n	%	Peak	n	%	Peak	n	%	Peak	n	%	Peak	n	%	Peak	n	%	Peak	n
95	7.24197	0.028738	116	48.0332	0.184743	93	70.018	0.267244	93	33.018	0.224612	94	74.018	0.285784	91	15.0332	0.0631645	120	63.027	0.200723	118	68.0135	0.278744	90	46.027	0.169217	88	44.0648	0.16883	94	65.0135	0.250052	95	60.0332	0.225689	92	58.018	0.214089	94	45.018	0.232052	90	52.018	0.238615	82	102.054	0.404976	92	33.0547
98	8.027	0.0318532	150	99.018	0.380838	124	5.03238	0.0192076	113	13.121	0.0892584	114	56.0135	0.216268	117	45.0135	0.189132	154	88.027	0.280341	150	100.011	0.40988	94	56.027	0.205982	92	55.027	0.210831	117	36.018	0.138531	118	26.0216	0.0978254	116	35.0324	0.129271	104	12.018	0.0619484	113	7.03316	0.0322622	89	19.054	0.0756111	105	12.018
118	41.027	0.162806	167	98.0216	0.377006	149	91.0216	0.347411	125	15.0299	0.102245	155	65.0108	0.251007	149	117.022	0.49169	172	99.027	0.315373	166	74.009	0.303316	114	15.0648	0.0553851	109	4.19947	0.0160899	151	70.0158	0.269292	127	20.0324	0.0753097	124	30.0135	0.110751	117	16.018	0.082567	145	62.0108	0.284453	93	21.054	0.0835476	120	24.0216
152	115.018	0.456421				179	8.04033	0.0306883	143	27.0547	0.184045							188	3.12099	0.00993944				125	14.0648	0.0517087	118	7.10648	0.0272279				152	102.009	0.383492	151	94.0108	0.346903	153	40.0108	0.206241	193	7.07528	0.0324554	96	24.0648	0.0954951	127	23.0222
169	38.0216	0.150879							153	44.009	0.299381													149	74.018	0.272125	130	4.027	0.0154291										164	45.0108	0.232014				103	8.05399	0.0319603	150	84.0158
									203	3.07979	0.0209509																155	82.018	0.314245										193	6.07528	0.0313159				144	24.054	0.0954523	156	84.0124
96.5771	15.269	0.0605911																						92.196	102.054	0.375198																			147	27.027	0.10725	189	11.0605
																											90.2213	99.0918	0.379662																152	17.027	0.0675674	223	8.009
																																													163	6.03316	0.0239411	348	7.01658
																																													188	3.19947	0.0126963	362	5.01239
																																													198	5.018	0.0199127	395	6.03276
																																													92.9373	64.1727	0.254654
																																													145.587	51.081	0.202702
Total n	252		Total n	260		Total n	262		Total n	147		Total n	259		Total n	238		Total n	314		Total n	244		Total n	272		Total n	261		Total n	260		Total n	266		Total n	271		Total n	194		Total n	218		Total n	252		Total n	264
Yellow indicates that two peaks have been merged
Green is the merged peak
[truncated: 13 more columns]

## Sheet: Dissimilarity Values (MDS)
Kuiper Vmax
Label	n	1	2	3	4	5	6	7	8	9	10	11	12	13	14	15	16	17	18	19	20	21
1	252	0	0.204701	0.368411	0.419501	0.480051	0.178805	0.262259	0.22502	0.37004	0.369732	0.480281	0.343985	0.401819	0.402021	0.463594	0.710317	0.328644	0.495132	0.974881	0.714993	0.950072		Smallest Value
2	260	0.204701	0	0.412184	0.408974	0.471889	0.198319	0.218863	0.125284	0.393382	0.398438	0.446154	0.332418	0.36977	0.435607	0.4235	0.75409	0.336946	0.522874	0.975535	0.719084	0.94668		Second Smallest Value
3	262	0.368411	0.412184	0	0.19959	0.358042	0.342678	0.416031	0.411932	0.145319	0.0788219	0.259718	0.171182	0.193797	0.223184	0.179915	0.46992	0.245489	0.174259	0.979381	0.735085	0.95816
4	147	0.419501	0.408974	0.19959	0	0.249127	0.322129	0.405412	0.365953	0.130102	0.21495	0.14775	0.132653	0.114065	0.223788	0.167166	0.443878	0.231911	0.183426	0.942002	0.716279	0.929567
5	259	0.480051	0.471889	0.358042	0.249127	0	0.405405	0.528478	0.424062	0.265558	0.368038	0.163558	0.260313	0.231432	0.326195	0.390581	0.529172	0.398137	0.274381	0.979381	0.765573	0.973267
6	238	0.178805	0.198319	0.342678	0.322129	0.405405	0	0.275839	0.131354	0.320903	0.327039	0.355818	0.248784	0.287993	0.401412	0.35749	0.678105	0.264451	0.450532	0.97518	0.718728	0.953574
7	314	0.262259	0.218863	0.416031	0.405412	0.528478	0.275839	0	0.23191	0.44216	0.415733	0.49733	0.379364	0.440818	0.466643	0.508356	0.760287	0.354734	0.54915	0.970079	0.716561	0.946054
8	244	0.22502	0.125284	0.411932	0.365953	0.424062	0.131354	0.23191	0	0.39296	0.401765	0.387705	0.322969	0.350145	0.439201	0.423974	0.74974	0.340288	0.526266	0.975283	0.718832	0.950274
9	272	0.37004	0.393382	0.145319	0.130102	0.265558	0.320903	0.44216	0.39296	0	0.156032	0.178733	0.10037	0.126194	0.268193	0.188815	0.476015	0.269496	0.171231	0.979381	0.769717	0.97769
10	261	0.369732	0.398438	0.0788219	0.21495	0.368038	0.327039	0.415733	0.401765	0.156032	0	0.296817	0.209619	0.204677	0.257416	0.213364	0.481253	0.252874	0.192781	0.968282	0.755973	0.961861
11	260	0.480281	0.446154	0.259718	0.14775	0.163558	0.355818	0.49733	0.387705	0.178733	0.296817	0	0.159774	0.1283	0.309635	0.265455	0.477778	0.315909	0.205061	0.956714	0.777242	0.961626
12	266	0.343985	0.332418	0.171182	0.132653	0.260313	0.248784	0.379364	0.322969	0.10037	0.209619	0.159774	0	0.0950115	0.302457	0.238705	0.485171	0.258743	0.236553	0.964667	0.764068	0.969839
13	271	0.401819	0.36977	0.193797	0.114065	0.231432	0.287993	0.440818	0.350145	0.126194	0.204677	0.1283	0.0950115	0	0.292426	0.172399	0.452864	0.294602	0.230187	0.968311	0.771512	0.966565
14	194	0.402021	0.435607	0.223184	0.223788	0.326195	0.401412	0.466643	0.439201	0.268193	0.257416	0.309635	0.302457	0.292426	0	0.239809	0.428203	0.232857	0.206958	0.927835	0.671384	0.910431
15	218	0.463594	0.4235	0.179915	0.167166	0.390581	0.35749	0.508356	0.423974	0.188815	0.213364	0.265455	0.238705	0.172399	0.239809	0	0.386304	0.255282	0.185511	0.920899	0.70388	0.902344
16	252	0.710317	0.75409	0.46992	0.443878	0.529172	0.678105	0.760287	0.74974	0.476015	0.481253	0.477778	0.485171	0.452864	0.428203	0.386304	0	0.54329	0.422836	0.923826	0.824462	0.924935
17	264	0.328644	0.336946	0.245489	0.231911	0.398137	0.264451	0.354734	0.340288	0.269496	0.252874	0.315909	0.258743	0.294602	0.232857	0.255282	0.54329	0	0.32151	0.844775	0.581403	0.806703
18	247	0.495132	0.522874	0.174259	0.183426	0.274381	0.450532	0.54915	0.526266	0.171231	0.192781	0.205061	0.236553	0.230187	0.206958	0.185511	0.422836	0.32151	0	0.939508	0.724812	0.925047
19	291	0.974881	0.975535	0.979381	0.942002	0.979381	0.97518	0.970079	0.975283	0.979381	0.968282	0.956714	0.964667	0.968311	0.927835	0.920899	0.923826	0.844775	0.939508	0	0.556384	0.357506
20	314	0.714993	0.719084	0.735085	0.716279	0.765573	0.718728	0.716561	0.718832	0.769717	0.755973	0.777242	0.764068	0.771512	0.671384	0.70388	0.824462	0.581403	0.724812	0.556384	0	0.262793
21	263	0.950072	0.94668	0.95816	0.929567	0.973267	0.953574	0.946054	0.950274	0.97769	0.961861	0.961626	0.969839	0.966565	0.910431	0.902344	0.924935	0.806703	0.925047	0.357506	0.262793	0
Kolgomorov-Smirnov Dmax
Label	n	1	2	3	4	5	6	7	8	9	10	11	12	13	14	15	16	17	18	19	20	21
1	252	0	0.154701	0.368411	0.39059	0.480051	0.190009	0.228137	0.160617	0.374183	0.363164	0.472344	0.343776	0.400911	0.360784	0.414009	0.662698	0.183622	0.454486	0.968009	0.718962	0.950072
2	260	0.154701	0	0.412184	0.372004	0.479685	0.197608	0.184395	0.11652	0.393382	0.394636	0.426923	0.328745	0.366392	0.387906	0.377135	0.702381	0.185548	0.481984	0.972099	0.719084	0.954285
3	262	0.368411	0.412184	0	0.114737	0.244466	0.336199	0.416031	0.411932	0.108302	0.0623848	0.180505	0.116972	0.114194	0.182734	0.116185	0.421998	0.245489	0.130188	0.975945	0.736349	0.958175
4	147	0.39059	0.372004	0.114737	0	0.181467	0.285514	0.382252	0.329235	0.0908363	0.126906	0.118237	0.0819907	0.0990285	0.172803	0.101604	0.422336	0.238714	0.164642	0.938565	0.716279	0.93637
5	259	0.480051	0.479685	0.244466	0.181467	0	0.397002	0.534847	0.42115	0.150494	0.235181	0.10992	0.216521	0.142601	0.228197	0.239666	0.477585	0.37658	0.14639	0.975945	0.766163	0.973267
6	238	0.190009	0.197608	0.336199	0.285514	0.397002	0	0.281191	0.0980163	0.321954	0.319746	0.339431	0.241265	0.280613	0.311921	0.296315	0.626751	0.154889	0.406151	0.971743	0.718728	0.953574
7	314	0.228137	0.184395	0.416031	0.382252	0.534847	0.281191	0	0.23191	0.446328	0.413793	0.483268	0.375605	0.44284	0.42465	0.45968	0.718254	0.217767	0.51417	0.963206	0.713376	0.945436
8	244	0.160617	0.11652	0.411932	0.329235	0.42115	0.0980163	0.23191	0	0.396637	0.390538	0.364628	0.311691	0.342765	0.387654	0.372048	0.698283	0.185296	0.481732	0.971847	0.72293	0.957879
9	272	0.374183	0.393382	0.108302	0.0908363	0.150494	0.321954	0.446328	0.396637	0	0.104772	0.107749	0.0994582	0.0760527	0.234953	0.11559	0.419585	0.276627	0.0935639	0.975945	0.772878	0.97769
10	261	0.363164	0.394636	0.0623848	0.126906	0.235181	0.319746	0.413793	0.390538	0.104772	0	0.178883	0.149339	0.118293	0.229727	0.118862	0.437192	0.256879	0.137978	0.964846	0.766723	0.961861
11	260	0.472344	0.426923	0.180505	0.118237	0.10992	0.339431	0.483268	0.364628	0.107749	0.178883	0	0.141151	0.0747232	0.241356	0.158151	0.448657	0.304545	0.14332	0.952868	0.777242	0.95778
12	266	0.343776	0.328745	0.116972	0.0819907	0.216521	0.241265	0.375605	0.311691	0.0994582	0.149339	0.141151	0	0.0880476	0.214557	0.132821	0.447577	0.262446	0.170619	0.964667	0.764068	0.969839
13	271	0.400911	0.366392	0.114194	0.0990285	0.142601	0.280613	0.44284	0.342765	0.0760527	0.118293	0.0747232	0.0880476	0	0.236181	0.111141	0.408379	0.294602	0.153368	0.968311	0.777376	0.966565
14	194	0.360784	0.387906	0.182734	0.172803	0.228197	0.311921	0.42465	0.387654	0.234953	0.229727	0.241356	0.214557	0.236181	0	0.173839	0.410326	0.225281	0.185984	0.924399	0.671384	0.910431
15	218	0.414009	0.377135	0.116185	0.101604	0.239666	0.296315	0.45968	0.372048	0.11559	0.118862	0.158151	0.132821	0.111141	0.173839	0	0.376875	0.254483	0.138302	0.918629	0.704903	0.897757
16	252	0.662698	0.702381	0.421998	0.422336	0.477585	0.626751	0.718254	0.698283	0.419585	0.437192	0.448657	0.447577	0.408379	0.410326	0.376875	0	0.54329	0.423961	0.923826	0.82843	0.924935
17	264	0.183622	0.185548	0.245489	0.238714	0.37658	0.154889	0.217767	0.185296	0.276627	0.256879	0.304545	0.262446	0.294602	0.225281	0.254483	0.54329	0	0.318642	0.840987	0.577615	0.802915
18	247	0.454486	0.481984	0.130188	0.164642	0.14639	0.406151	0.51417	0.481732	0.0935639	0.137978	0.14332	0.170619	0.153368	0.185984	0.138302	0.423961	0.318642	0	0.931411	0.721628	0.917196
19	291	0.968009	0.972099	0.975945	0.938565	0.975945	0.971743	0.963206	0.971847	0.975945	0.964846	0.952868	0.964667	0.968311	0.924399	0.918629	0.923826	0.840987	0.931411	0	0.46789	0.239335
20	314	0.718962	0.719084	0.736349	0.716279	0.766163	0.718728	0.713376	0.72293	0.772878	0.766723	0.777242	0.764068	0.777376	0.671384	0.704903	0.82843	0.577615	0.721628	0.46789	0	0.25376
21	263	0.950072	0.954285	0.958175	0.93637	0.973267	0.953574	0.945436	0.957879	0.97769	0.961861	0.95778	0.969839	0.966565	0.910431	0.897757	0.924935	0.802915	0.917196	0.239335	0.25376	0

## Sheet: DZ 1
QU-11-13-B17		f206c	207Pb CPS	206Pb CPS	U (ppm)1	U/Th	206Pb/204Pb	1s %	Data for Tera-Wasserburg plot2				208Pb/206Pb	2sx (%)	Data for Wetherill plot2					208Pb/232Th	2sx (%)	Dates									208Pb/232Th	2sx (ABS)	2stotal (ABS)	Prob. Conc. (%)	% conc3	Comments	Accepted Dates4
Sample	Spot								238U/206Pb	2sx (%)	207Pb/206Pb	2sx (%)			207Pb/235Pb	2sx (%)	206Pb/238U	2sx (%)	Rho			207Pb/206Pb	2sx (ABS)	2stotal (ABS)	206Pb/238U	2sx (ABS)	2stotal (ABS)	207Pb/235Pb	2sx (ABS)	2stotal (ABS)							Date (Ma)	2sx (ABS)	2stotal (ABS)
QU-11-13-B17	UK009_90	NA	189	4060	393	2.51601	NA	NA	68.1663	2.70553	0.0454	5.40182	NA	NA	0.0918306	6.04148	0.01467	2.70553	0.30421	NA	NA	NA	NA	NA	93.8819	#NAME?	#NAME?	89.2072	#NAME?	#NAME?	NA	NA	NA	4.24582	NA		93.8819	2.52209	2.81869
QU-11-13-B17	UK009_249	NA	64.8	1357	124.7	2.58714	NA	NA	68.0735	3.32614	0.0479	8.32838	NA	NA	0.0970194	8.968	0.01469	3.32614	-0.025397	NA	NA	NA	NA	NA	94.009	#NAME?	#NAME?	94.0213	#NAME?	#NAME?	NA	NA	NA	99.738	NA		94.009	3.10493	3.351
QU-11-13-B17	UK009_117	NA	172	3780	344.1	4.01986	NA	NA	67.7048	2.74221	0.0455	5.61171	NA	NA	0.0926602	6.24588	0.01477	2.74221	-0.16721	NA	NA	NA	NA	NA	94.5172	#NAME?	#NAME?	89.9784	#NAME?	#NAME?	NA	NA	NA	5.99968	NA		94.5172	2.57346	2.86848
QU-11-13-B17	UK009_68	NA	110	2079	194.2	2.03778	NA	NA	66.1813	3.06921	0.0527	6.72376	NA	NA	0.109793	7.39114	0.01511	3.06921	-0.037332	NA	NA	NA	NA	NA	96.6768	#NAME?	#NAME?	105.776	#NAME?	#NAME?	NA	NA	NA	0.73255	NA		96.6768	3.37561	3.61582
QU-11-13-B17	UK009_78	NA	196	3870	364	2.56338	NA	NA	66.0066	2.73007	0.0489	5.32294	NA	NA	0.102146	5.98223	0.01515	2.73007	0.0020917	NA	NA	NA	NA	NA	96.9308	#NAME?	#NAME?	98.7556	#NAME?	#NAME?	NA	NA	NA	46.6664	NA		96.9308	2.62702	2.93072
QU-11-13-B17	UK009_14	NA	65.9	1393	127.6	2.18868	NA	NA	65.7462	3.30977	0.0484	8.27187	NA	NA	0.101502	8.90946	0.01521	3.30977	-0.1305	NA	NA	NA	NA	NA	97.3118	#NAME?	#NAME?	98.1621	#NAME?	#NAME?	NA	NA	NA	82.6159	NA		97.3118	3.1974	3.45322
QU-11-13-B17	UK009_79	NA	141	2970	272.1	3.33865	NA	NA	64.7249	2.8697	0.0461	6.08138	NA	NA	0.0982043	6.72446	0.01545	2.8697	-0.095529	NA	NA	NA	NA	NA	98.8355	#NAME?	#NAME?	95.1175	#NAME?	#NAME?	NA	NA	NA	17.7625	NA		98.8355	2.81527	3.1113
QU-11-13-B17	UK009_146	NA	237	4700	376	2.3456	NA	NA	64.5995	2.63192	0.0486	4.92934	NA	NA	0.103731	5.58796	0.01548	2.63192	0.18678	NA	NA	NA	NA	NA	99.026	#NAME?	#NAME?	100.214	#NAME?	#NAME?	NA	NA	NA	61.3583	NA		99.026	2.58688	2.90741
QU-11-13-B17	UK009_96	NA	167	3350	284	2.20497	NA	NA	64.1849	2.80533	0.0509	5.67906	NA	NA	0.109342	6.33416	0.01558	2.80533	0.18553	NA	NA	NA	NA	NA	99.6608	#NAME?	#NAME?	105.363	#NAME?	#NAME?	NA	NA	NA	4.54031	NA		99.6608	2.77491	3.07957
QU-11-13-B17	UK009_269	NA	117	2540	206	3.50937	NA	NA	62.5391	2.95554	0.0467	6.55806	NA	NA	0.10296	7.19329	0.01599	2.95554	-0.04287	NA	NA	NA	NA	NA	102.263	#NAME?	#NAME?	99.5046	#NAME?	#NAME?	NA	NA	NA	37.4453	NA		102.263	2.99926	3.29741
QU-11-13-B17	UK009_123	NA	204	3810	328	3.17522	NA	NA	62.383	2.73812	0.0524	5.23751	NA	NA	0.115815	5.91006	0.01603	2.73812	-0.22911	NA	NA	NA	NA	NA	102.517	#NAME?	#NAME?	111.271	#NAME?	#NAME?	NA	NA	NA	0.159078	NA		102.517	2.95339	3.25716
QU-11-13-B17	UK009_271	NA	55.3	1016	81.7	3.66697	NA	NA	60.3865	3.51258	0.05	8.87986	NA	NA	0.114165	9.54935	0.01656	3.51258	0.16317	NA	NA	NA	NA	NA	105.878	#NAME?	#NAME?	109.768	#NAME?	#NAME?	NA	NA	NA	40.0691	NA		105.878	3.68974	3.95295
QU-11-13-B17	UK009_18	NA	104	2030	162	1.85355	NA	NA	56.7215	3.08304	0.0527	6.87803	NA	NA	0.128104	7.5374	0.01763	3.08304	0.051099	NA	NA	NA	NA	NA	112.66	#NAME?	#NAME?	122.393	#NAME?	#NAME?	NA	NA	NA	1.4591	NA		112.66	3.4441	3.7599
QU-11-13-B17	UK009_224	NA	241	4990	366	2.27329	NA	NA	56.2746	2.60239	0.048	4.89608	NA	NA	0.117606	5.54473	0.01777	2.60239	-0.22776	NA	NA	NA	NA	NA	113.547	#NAME?	#NAME?	112.899	#NAME?	#NAME?	NA	NA	NA	80.4523	NA		113.547	2.92972	3.30056
QU-11-13-B17	UK009_112	NA	113	2240	173.4	2.72214	NA	NA	56.243	3.02637	0.0506	6.65098	NA	NA	0.124046	7.30715	0.01778	3.02637	0.015878	NA	NA	NA	NA	NA	113.61	#NAME?	#NAME?	118.734	#NAME?	#NAME?	NA	NA	NA	17.0231	NA		113.61	3.40905	3.73294
QU-11-13-B17	UK009_111	NA	70	1324	103.5	3.16224	NA	NA	56.1798	3.34161	0.0542	8.07239	NA	NA	0.133021	8.73669	0.0178	3.34161	0.33018	NA	NA	NA	NA	NA	113.737	#NAME?	#NAME?	126.809	#NAME?	#NAME?	NA	NA	NA	0.696863	NA		113.737	4.40273	4.65864
QU-11-13-B17	UK009_22	NA	534	11410	877	1.51468	NA	NA	55.8036	2.22682	0.0471	3.54898	NA	NA	0.116375	4.18975	0.01792	2.22682	-0.085842	NA	NA	NA	NA	NA	114.497	#NAME?	#NAME?	111.78	#NAME?	#NAME?	NA	NA	NA	14.8006	NA		114.497	2.52763	2.95595
QU-11-13-B17	UK009_34	NA	99	1920	152.5	2.07766	NA	NA	55.4631	3.11558	0.0513	7.01646	NA	NA	0.127531	7.67708	0.01803	3.11558	0.064008	NA	NA	NA	NA	NA	115.193	#NAME?	#NAME?	121.876	#NAME?	#NAME?	NA	NA	NA	9.82911	NA		115.193	3.55805	3.8778
QU-11-13-B17	UK009_53	NA	102	2050	162	2.35465	NA	NA	55.2181	3.07735	0.051	6.93226	NA	NA	0.127347	7.58461	0.01811	3.07735	0.026535	NA	NA	NA	NA	NA	115.7	#NAME?	#NAME?	121.711	#NAME?	#NAME?	NA	NA	NA	13.1668	NA		115.7	3.5297	3.8545
QU-11-13-B17	UK009_114	NA	119	2284	166.7	2.02552	NA	NA	55.1876	3.0153	0.0529	6.51326	NA	NA	0.132165	7.17737	0.01812	3.0153	-0.08217	NA	NA	NA	NA	NA	115.763	#NAME?	#NAME?	126.041	#NAME?	#NAME?	NA	NA	NA	0.808385	NA		115.763	4.00832	4.29743
QU-11-13-B17	UK009_186	NA	156	3210	232.2	2.17416	NA	NA	55.1876	2.82798	0.0486	5.83774	NA	NA	0.121422	6.48666	0.01812	2.82798	-0.093622	NA	NA	NA	NA	NA	115.763	#NAME?	#NAME?	116.36	#NAME?	#NAME?	NA	NA	NA	85.2582	NA		115.763	3.24537	3.59629
QU-11-13-B17	UK009_157	NA	160	3235	233.9	1.58899	NA	NA	55.0358	2.82385	0.0502	5.77827	NA	NA	0.125765	6.43137	0.01817	2.82385	0.16592	NA	NA	NA	NA	NA	116.08	#NAME?	#NAME?	120.285	#NAME?	#NAME?	NA	NA	NA	20.0373	NA		116.08	3.24941	3.60174
QU-11-13-B17	UK009_40	NA	136	2780	209	2.13048	NA	NA	55.0055	2.90568	0.0505	6.17084	NA	NA	0.126586	6.82072	0.01818	2.90568	0.079626	NA	NA	NA	NA	NA	116.143	#NAME?	#NAME?	121.026	#NAME?	#NAME?	NA	NA	NA	16.6474	NA		116.143	3.3454	3.68893
QU-11-13-B17	UK009_226	NA	156	2970	223	3.22254	NA	NA	54.9149	2.8697	0.0492	5.83774	NA	NA	0.123531	6.50495	0.01821	2.8697	0.11273	NA	NA	NA	NA	NA	116.333	#NAME?	#NAME?	118.268	#NAME?	#NAME?	NA	NA	NA	55.3047	NA		116.333	3.30932	3.65732
QU-11-13-B17	UK009_61	NA	131	2539	198.7	2.77514	NA	NA	54.7046	2.95576	0.0535	6.26503	NA	NA	0.134844	6.92727	0.01828	2.95576	-0.12538	NA	NA	NA	NA	NA	116.776	#NAME?	#NAME?	128.441	#NAME?	#NAME?	NA	NA	NA	0.215622	NA		116.776	3.9428	4.24132
QU-11-13-B17	UK009_59	NA	71.7	1524	116.3	2.50108	NA	NA	54.6747	3.25419	0.0465	7.99443	NA	NA	0.117265	8.63137	0.01829	3.25419	-0.1388	NA	NA	NA	NA	NA	116.84	#NAME?	#NAME?	112.589	#NAME?	#NAME?	NA	NA	NA	31.7721	NA		116.84	3.76903	4.08059
QU-11-13-B17	UK009_295	NA	72	1460	98.6	2.4962	NA	NA	54.6747	3.2806	0.0501	7.98094	NA	NA	0.126343	8.62889	0.01829	3.2806	-0.17219	NA	NA	NA	NA	NA	116.84	#NAME?	#NAME?	120.807	#NAME?	#NAME?	NA	NA	NA	38.3686	NA	CL	116.84	3.79963	4.10887
QU-11-13-B17	UK009_58	NA	98	1840	142	2.5	NA	NA	54.4662	3.14066	0.0514	7.04533	NA	NA	0.130118	7.71366	0.01836	3.14066	-0.094355	NA	NA	NA	NA	NA	117.283	#NAME?	#NAME?	124.204	#NAME?	#NAME?	NA	NA	NA	9.39753	NA		117.283	3.65119	3.97431
QU-11-13-B17	UK009_139	NA	67.8	1406	100.8	2.47666	NA	NA	54.4662	3.30398	0.0472	8.17732	NA	NA	0.119486	8.81957	0.01836	3.30398	0.15967	NA	NA	NA	NA	NA	117.283	#NAME?	#NAME?	114.606	#NAME?	#NAME?	NA	NA	NA	54.5388	NA		117.283	3.84111	4.14948
QU-11-13-B17	UK009_242	NA	65.7	1407	101.8	2.72922	NA	NA	54.4662	3.30354	0.0443	8.28204	NA	NA	0.112144	8.91659	0.01836	3.30354	0.26691	NA	NA	NA	NA	NA	117.283	#NAME?	#NAME?	107.925	#NAME?	#NAME?	NA	NA	NA	2.68613	NA		117.283	3.8406	4.149
QU-11-13-B17	UK009_189	NA	97	1920	144	2.50435	NA	NA	54.2888	3.11558	0.0513	7.07462	NA	NA	0.130289	7.73027	0.01842	3.11558	-0.10504	NA	NA	NA	NA	NA	117.663	#NAME?	#NAME?	124.358	#NAME?	#NAME?	NA	NA	NA	10.7023	NA		117.663	3.63364	3.96019
QU-11-13-B17	UK009_35	NA	76.8	1627	126.7	2.21891	NA	NA	54.2594	3.21433	0.0477	7.77531	NA	NA	0.121212	8.41353	0.01843	3.21433	0.21392	NA	NA	NA	NA	NA	117.726	#NAME?	#NAME?	116.17	#NAME?	#NAME?	NA	NA	NA	71.532	NA		117.726	3.75084	4.06833
QU-11-13-B17	UK009_237	NA	126	2440	170.2	2.14088	NA	NA	54.2299	2.97799	0.0505	6.36442	NA	NA	0.128397	7.02668	0.01844	2.97799	-0.10238	NA	NA	NA	NA	NA	117.789	#NAME?	#NAME?	122.656	#NAME?	#NAME?	NA	NA	NA	18.6658	NA		117.789	3.47684	3.81751
QU-11-13-B17	UK009_238	NA	229	4680	336	2.28571	NA	NA	54.2005	2.63403	0.0482	4.99827	NA	NA	0.122615	5.64985	0.01845	2.63403	0.075149	NA	NA	NA	NA	NA	117.852	#NAME?	#NAME?	117.44	#NAME?	#NAME?	NA	NA	NA	88.1799	NA		117.852	3.0768	3.45747
QU-11-13-B17	UK009_138	NA	268	5230	388	2.39506	NA	NA	54.1419	2.57945	0.0493	4.69026	NA	NA	0.12555	5.35276	0.01847	2.57945	0.077184	NA	NA	NA	NA	NA	117.979	#NAME?	#NAME?	120.091	#NAME?	#NAME?	NA	NA	NA	42.7137	NA		117.979	3.01624	3.40447
QU-11-13-B17	UK009_197	NA	192	4020	267	2.67	NA	NA	54.1419	2.71058	0.0498	5.36752	NA	NA	0.126823	6.01311	0.01847	2.71058	0.10008	NA	NA	NA	NA	NA	117.979	#NAME?	#NAME?	121.239	#NAME?	#NAME?	NA	NA	NA	28.8651	NA		117.979	3.16961	3.54107
QU-11-13-B17	UK009_115	NA	96	1845	130.7	3.73322	NA	NA	54.0833	3.13906	0.0512	7.10433	NA	NA	0.130529	7.76693	0.01849	3.13906	0.20296	NA	NA	NA	NA	NA	118.106	#NAME?	#NAME?	124.573	#NAME?	#NAME?	NA	NA	NA	12.159	NA		118.106	3.6747	4.00022
QU-11-13-B17	UK009_84	NA	39.2	731	53.7	3.2585	NA	NA	54.0541	3.73739	0.0559	10.2058	NA	NA	0.142589	10.8686	0.0185	3.73739	0.18922	NA	NA	NA	NA	NA	118.169	#NAME?	#NAME?	135.347	#NAME?	#NAME?	NA	NA	NA	0.846829	NA		118.169	5.39913	5.62606
QU-11-13-B17	UK009_16	NA	110	2250	179	1.96703	NA	NA	53.9957	3.02384	0.0502	6.72376	NA	NA	0.128188	7.37241	0.01852	3.02384	0.13772	NA	NA	NA	NA	NA	118.296	#NAME?	#NAME?	122.468	#NAME?	#NAME?	NA	NA	NA	28.3048	NA		118.296	3.54542	3.88281
QU-11-13-B17	UK009_217	NA	257	5530	414	3.08955	NA	NA	53.7634	2.55248	0.0479	4.77044	NA	NA	0.122843	5.41038	0.0186	2.55248	0.071332	NA	NA	NA	NA	NA	118.802	#NAME?	#NAME?	117.646	#NAME?	#NAME?	NA	NA	NA	66.267	NA		118.802	3.00533	3.39989
QU-11-13-B17	UK009_10	NA	84	1800	128.9	1.9892	NA	NA	53.7057	3.1537	0.0467	7.49856	NA	NA	0.119894	8.13475	0.01862	3.1537	-0.088183	NA	NA	NA	NA	NA	118.928	#NAME?	#NAME?	114.976	#NAME?	#NAME?	NA	NA	NA	33.156	NA		118.928	3.71733	4.0437
QU-11-13-B17	UK009_72	NA	114	2410	178	2.36074	NA	NA	53.6769	2.98494	0.0466	6.62732	NA	NA	0.119702	7.26851	0.01863	2.98494	-0.19731	NA	NA	NA	NA	NA	118.992	#NAME?	#NAME?	114.801	#NAME?	#NAME?	NA	NA	NA	24.3466	NA		118.992	3.52021	3.86361
QU-11-13-B17	UK009_251	NA	178	3370	235	1.86508	NA	NA	53.5906	2.80218	0.0505	5.53442	NA	NA	0.129928	6.20339	0.01866	2.80218	-0.083625	NA	NA	NA	NA	NA	119.182	#NAME?	#NAME?	124.033	#NAME?	#NAME?	NA	NA	NA	13.4104	NA		119.182	3.30985	3.67404
QU-11-13-B17	UK009_142	NA	74	1480	103.3	3.23824	NA	NA	53.4759	3.2722	0.0527	7.89299	NA	NA	0.135879	8.54439	0.0187	3.2722	0.1115	NA	NA	NA	NA	NA	119.435	#NAME?	#NAME?	129.367	#NAME?	#NAME?	NA	NA	NA	3.92385	NA		119.435	3.87332	4.19012
QU-11-13-B17	UK009_50	NA	195	3920	311	2.20567	NA	NA	53.2765	2.72348	0.0502	5.33397	NA	NA	0.129918	5.98903	0.01877	2.72348	-0.06844	NA	NA	NA	NA	NA	119.878	#NAME?	#NAME?	124.024	#NAME?	#NAME?	NA	NA	NA	18.3873	NA		119.878	3.23548	3.61127
QU-11-13-B17	UK009_267	NA	121	2299	161.5	2.32709	NA	NA	53.2765	3.01158	0.0514	6.4695	NA	NA	0.133024	7.13611	0.01877	3.01158	0.28807	NA	NA	NA	NA	NA	119.878	#NAME?	#NAME?	126.811	#NAME?	#NAME?	NA	NA	NA	7.31607	NA		119.878	3.57785	3.92098
QU-11-13-B17	UK009_104	NA	263	4930	364	2.6963	NA	NA	52.9661	2.60833	0.0509	4.72612	NA	NA	0.132502	5.39811	0.01888	2.60833	-0.11666	NA	NA	NA	NA	NA	120.574	#NAME?	#NAME?	126.343	#NAME?	#NAME?	NA	NA	NA	4.04292	NA		120.574	3.11648	3.50927
QU-11-13-B17	UK009_19	NA	106	2260	153	2.34663	NA	NA	52.8821	3.02131	0.0501	6.82524	NA	NA	0.130626	7.46407	0.01891	3.02131	-0.13941	NA	NA	NA	NA	NA	120.763	#NAME?	#NAME?	124.66	#NAME?	#NAME?	NA	NA	NA	33.13	NA		120.763	3.61569	3.96032
QU-11-13-B17	UK009_74	NA	163	3390	252.1	3.04837	NA	NA	52.8821	2.79906	0.0499	5.73502	NA	NA	0.130105	6.38163	0.01891	2.79906	-0.057839	NA	NA	NA	NA	NA	120.763	#NAME?	#NAME?	124.192	#NAME?	#NAME?	NA	NA	NA	30.7245	NA		120.763	3.34964	3.71899
QU-11-13-B17	UK009_161	NA	172	3310	216	2.25705	NA	NA	52.8821	2.81168	0.0493	5.61171	NA	NA	0.12854	6.27669	0.01891	2.81168	0.20061	NA	NA	NA	NA	NA	120.763	#NAME?	#NAME?	122.785	#NAME?	#NAME?	NA	NA	NA	53.3696	NA		120.763	3.36476	3.73261
QU-11-13-B17	UK009_273	NA	115	2349	162.5	2.04146	NA	NA	52.8541	2.9994	0.0483	6.60396	NA	NA	0.126	7.25318	0.01892	2.9994	-0.31259	NA	NA	NA	NA	NA	120.827	#NAME?	#NAME?	120.497	#NAME?	#NAME?	NA	NA	NA	92.9938	NA		120.827	3.59132	3.93843
QU-11-13-B17	UK009_184	NA	160	3130	213.5	4.33063	NA	NA	52.8262	2.84147	0.0508	5.77827	NA	NA	0.132591	6.43913	0.01893	2.84147	-0.15332	NA	NA	NA	NA	NA	120.89	#NAME?	#NAME?	126.424	#NAME?	#NAME?	NA	NA	NA	10.8074	NA		120.89	3.40394	3.76869
QU-11-13-B17	UK009_190	NA	159	3380	229.8	2.00524	NA	NA	52.7704	2.80062	0.0487	5.79294	NA	NA	0.127245	6.43441	0.01895	2.80062	0.1437	NA	NA	NA	NA	NA	121.017	#NAME?	#NAME?	121.619	#NAME?	#NAME?	NA	NA	NA	85.6114	NA		121.017	3.35847	3.7284
QU-11-13-B17	UK009_188	NA	162	3280	221.5	2.53143	NA	NA	52.687	2.81651	0.051	5.74931	NA	NA	0.133465	6.40214	0.01898	2.81651	-0.18243	NA	NA	NA	NA	NA	121.206	#NAME?	#NAME?	127.207	#NAME?	#NAME?	NA	NA	NA	8.17443	NA		121.206	3.38278	3.75141
QU-11-13-B17	UK009_71	NA	103	2093	143.5	2.67225	NA	NA	52.1921	3.06533	0.0507	6.90496	NA	NA	0.133938	7.55478	0.01916	3.06533	0.028387	NA	NA	NA	NA	NA	122.345	#NAME?	#NAME?	127.63	#NAME?	#NAME?	NA	NA	NA	20.297	NA		122.345	3.71599	4.06051
QU-11-13-B17	UK009_60	NA	102	1960	144.5	2.48282	NA	NA	51.4668	3.10349	0.0531	6.93226	NA	NA	0.142255	7.59525	0.01943	3.10349	-0.052435	NA	NA	NA	NA	NA	124.053	#NAME?	#NAME?	135.051	#NAME?	#NAME?	NA	NA	NA	1.25846	NA		124.053	3.81428	4.15964
QU-11-13-B17	UK009_297	NA	61.3	1143	71.1	3.57286	NA	NA	50.2513	3.43547	0.055	8.51752	NA	NA	0.15091	9.18426	0.0199	3.43547	0.083636	NA	NA	NA	NA	NA	127.024	#NAME?	#NAME?	142.715	#NAME?	#NAME?	NA	NA	NA	0.605202	NA		127.024	5.54396	5.7985
QU-11-13-B17	UK009_205	NA	123	2585	157.3	1.75167	NA	NA	46.6853	2.94577	0.0469	6.42675	NA	NA	0.138514	7.0697	0.02142	2.94577	0.16207	NA	NA	NA	NA	NA	136.624	#NAME?	#NAME?	131.719	#NAME?	#NAME?	NA	NA	NA	21.5989	NA		136.624	3.98352	4.38205
QU-11-13-B17	UK009_28	NA	57.6	1128	70.7	2.13595	NA	NA	45.1671	3.44403	0.0472	8.73471	NA	NA	0.144086	9.38917	0.02214	3.44403	-0.13492	NA	NA	NA	NA	NA	141.167	#NAME?	#NAME?	136.676	#NAME?	#NAME?	NA	NA	NA	42.0714	NA		141.167	4.81077	5.1673
QU-11-13-B17	UK009_86	NA	72	1320	86.9	2.02564	NA	NA	45.045	3.34352	0.0496	7.98094	NA	NA	0.151822	8.653	0.0222	3.34352	0.038008	NA	NA	NA	NA	NA	141.545	#NAME?	#NAME?	143.52	#NAME?	#NAME?	NA	NA	NA	71.1886	NA		141.545	4.6827	5.05014
QU-11-13-B17	UK009_87	NA	137	2960	180.5	1.44631	NA	NA	44.5236	2.87153	0.0459	6.15258	NA	NA	0.142142	6.78969	0.02246	2.87153	-0.041281	NA	NA	NA	NA	NA	143.184	#NAME?	#NAME?	134.95	#NAME?	#NAME?	NA	NA	NA	3.37634	NA		143.184	4.06754	4.49478
QU-11-13-B17	UK009_167	NA	51.4	957	57.1	3.6048	NA	NA	44.0529	3.5524	0.0552	9.14644	NA	NA	0.172769	9.81208	0.0227	3.5524	-0.11797	NA	NA	NA	NA	NA	144.697	#NAME?	#NAME?	161.819	#NAME?	#NAME?	NA	NA	NA	1.30916	NA		144.697	5.08498	5.43993
QU-11-13-B17	UK009_141	NA	76	1643	101.7	2.16383	NA	NA	43.956	3.2084	0.0445	7.80831	NA	NA	0.139586	8.44178	0.02275	3.2084	0.063942	NA	NA	NA	NA	NA	145.013	#NAME?	#NAME?	132.675	#NAME?	#NAME?	NA	NA	NA	1.07632	NA		145.013	4.60229	4.99326
QU-11-13-B17	UK009_156	NA	52.3	950	54.4	2.22041	NA	NA	43.8596	3.55732	0.0491	9.08245	NA	NA	0.154354	9.75425	0.0228	3.55732	0.1933	NA	NA	NA	NA	NA	145.328	#NAME?	#NAME?	145.749	#NAME?	#NAME?	NA	NA	NA	94.5567	NA		145.328	5.11396	5.46998
QU-11-13-B17	UK009_293	NA	57.3	1120	64.84	2.70054	NA	NA	43.7063	3.44866	0.05	8.75318	NA	NA	0.157735	9.40805	0.02288	3.44866	0.095226	NA	NA	NA	NA	NA	145.832	#NAME?	#NAME?	148.718	#NAME?	#NAME?	NA	NA	NA	63.4075	NA		145.832	4.9747	5.34243
QU-11-13-B17	UK009_198	NA	81	1660	98	1.66102	NA	NA	43.6681	3.20219	0.0496	7.60967	NA	NA	0.15661	8.25597	0.0229	3.20219	0.10173	NA	NA	NA	NA	NA	145.958	#NAME?	#NAME?	147.731	#NAME?	#NAME?	NA	NA	NA	73.4916	NA		145.958	4.62299	5.01718
QU-11-13-B17	UK009_225	NA	99	1694	98.5	2.73611	NA	NA	43.6491	3.18998	0.0551	7.01646	NA	NA	0.174052	7.70758	0.02291	3.18998	0.14605	NA	NA	NA	NA	NA	146.021	#NAME?	#NAME?	162.929	#NAME?	#NAME?	NA	NA	NA	0.150272	NA		146.021	5.25012	5.60068
QU-11-13-B17	UK009_13	NA	69.4	1456	87.9	2.17037	NA	NA	43.592	3.2823	0.0469	8.10054	NA	NA	0.148343	8.74027	0.02294	3.2823	0.10056	NA	NA	NA	NA	NA	146.21	#NAME?	#NAME?	140.448	#NAME?	#NAME?	NA	NA	NA	27.7197	NA		146.21	4.74678	5.13275
QU-11-13-B17	UK009_12	NA	89	1800	106.9	2.27932	NA	NA	43.5161	3.1537	0.0534	7.32524	NA	NA	0.169197	7.97527	0.02298	3.1537	0.11504	NA	NA	NA	NA	NA	146.462	#NAME?	#NAME?	158.722	#NAME?	#NAME?	NA	NA	NA	2.3565	NA		146.462	4.56852	4.96965
QU-11-13-B17	UK009_130	NA	70.6	1333	77.3	2.22126	NA	NA	43.4594	3.33735	0.053	8.04457	NA	NA	0.168149	8.70936	0.02301	3.33735	0.085984	NA	NA	NA	NA	NA	146.651	#NAME?	#NAME?	157.811	#NAME?	#NAME?	NA	NA	NA	5.90471	NA		146.651	4.84082	5.22203
QU-11-13-B17	UK009_100	NA	86	1753	109.3	3.67025	NA	NA	43.4405	3.16946	0.0481	7.42753	NA	NA	0.152669	8.0755	0.02302	3.16946	0.034614	NA	NA	NA	NA	NA	146.714	#NAME?	#NAME?	144.266	#NAME?	#NAME?	NA	NA	NA	62.3799	NA		146.714	4.59917	4.99915
QU-11-13-B17	UK009_54	NA	76	1590	97	2.43657	NA	NA	43.3651	3.22829	0.0479	7.80831	NA	NA	0.152299	8.44936	0.02306	3.22829	0.10717	NA	NA	NA	NA	NA	146.966	#NAME?	#NAME?	143.939	#NAME?	#NAME?	NA	NA	NA	56.3142	NA		146.966	4.69253	5.08646
QU-11-13-B17	UK009_203	NA	86.2	1667	95.4	3.84988	NA	NA	43.3651	3.19965	0.0529	7.42056	NA	NA	0.168196	8.08099	0.02306	3.19965	-0.051103	NA	NA	NA	NA	NA	146.966	#NAME?	#NAME?	157.852	#NAME?	#NAME?	NA	NA	NA	4.5915	NA		146.966	4.65088	5.04806
QU-11-13-B17	UK009_46	NA	35.2	660	41.6	2.99496	NA	NA	43.29	3.81005	0.053	10.6598	NA	NA	0.168806	11.3203	0.0231	3.81005	0.11186	NA	NA	NA	NA	NA	147.218	#NAME?	#NAME?	158.383	#NAME?	#NAME?	NA	NA	NA	15.5462	NA	CL	147.218	5.54791	5.88603
QU-11-13-B17	UK009_211	NA	71	1290	75.7	2.22647	NA	NA	43.2152	3.35803	0.0534	8.02621	NA	NA	0.170375	8.70037	0.02314	3.35803	0.090908	NA	NA	NA	NA	NA	147.47	#NAME?	#NAME?	159.744	#NAME?	#NAME?	NA	NA	NA	3.97249	NA		147.47	4.89775	5.27887
QU-11-13-B17	UK009_116	NA	132	2600	163.1	2.50153	NA	NA	43.1779	2.94256	0.0494	6.24579	NA	NA	0.157749	6.90425	0.02316	2.94256	0.16164	NA	NA	NA	NA	NA	147.596	#NAME?	#NAME?	148.731	#NAME?	#NAME?	NA	NA	NA	79.3029	NA		147.596	4.2952	4.72582
QU-11-13-B17	UK009_236	NA	70	1314	75.5	2.23571	NA	NA	43.122	3.34639	0.0524	8.07239	NA	NA	0.167546	8.73852	0.02319	3.34639	-0.059668	NA	NA	NA	NA	NA	147.785	#NAME?	#NAME?	157.287	#NAME?	#NAME?	NA	NA	NA	10.7827	NA		147.785	4.89107	5.27423
QU-11-13-B17	UK009_195	NA	67.4	1255	68.9	2.45633	NA	NA	43.1034	3.37548	0.0541	8.19691	NA	NA	0.173056	8.86472	0.0232	3.37548	0.050683	NA	NA	NA	NA	NA	147.848	#NAME?	#NAME?	162.068	#NAME?	#NAME?	NA	NA	NA	2.14659	NA		147.848	4.93569	5.31595
QU-11-13-B17	UK009_216	NA	172	3430	204	3.46939	NA	NA	43.1034	2.79288	0.0501	5.61171	NA	NA	0.160261	6.26829	0.0232	2.79288	-0.097489	NA	NA	NA	NA	NA	147.848	#NAME?	#NAME?	150.931	#NAME?	#NAME?	NA	NA	NA	43.4153	NA		147.848	4.08352	4.53572
QU-11-13-B17	UK009_263	NA	320	6510	368.8	1.5647	NA	NA	43.1034	2.4752	0.0482	4.36564	NA	NA	0.154183	5.01851	0.0232	2.4752	0.18716	NA	NA	NA	NA	NA	147.848	#NAME?	#NAME?	145.598	#NAME?	#NAME?	NA	NA	NA	44.7294	NA		147.848	3.61891	4.12234
QU-11-13-B17	UK009_255	NA	76.4	1448	81.5	3.125	NA	NA	43.0478	3.28571	0.0499	7.79175	NA	NA	0.159827	8.4562	0.02323	3.28571	-0.16226	NA	NA	NA	NA	NA	148.037	#NAME?	#NAME?	150.552	#NAME?	#NAME?	NA	NA	NA	64.5044	NA		148.037	4.81044	5.20081
QU-11-13-B17	UK009_283	NA	70	1423	78.5	1.95322	NA	NA	42.9923	3.29651	0.0473	8.07239	NA	NA	0.151695	8.71954	0.02326	3.29651	-0.12346	NA	NA	NA	NA	NA	148.226	#NAME?	#NAME?	143.408	#NAME?	#NAME?	NA	NA	NA	37.1304	NA		148.226	4.83236	5.22203
QU-11-13-B17	UK009_154	NA	77	1530	82.2	2.44643	NA	NA	42.9738	3.25178	0.0555	7.76714	NA	NA	0.17807	8.42036	0.02327	3.25178	-0.028869	NA	NA	NA	NA	NA	148.289	#NAME?	#NAME?	166.398	#NAME?	#NAME?	NA	NA	NA	0.261028	NA		148.289	5.46713	5.81475
QU-11-13-B17	UK009_191	NA	52	915	50.86	2.46176	NA	NA	42.9185	3.58257	0.0536	9.10361	NA	NA	0.172196	9.78318	0.0233	3.58257	0.070765	NA	NA	NA	NA	NA	148.478	#NAME?	#NAME?	161.323	#NAME?	#NAME?	NA	NA	NA	6.01405	NA		148.478	5.26069	5.62196
QU-11-13-B17	UK009_207	NA	64.3	1223	69.2	3.15262	NA	NA	42.9185	3.39195	0.0543	8.35451	NA	NA	0.174444	9.01683	0.0233	3.39195	0.27267	NA	NA	NA	NA	NA	148.478	#NAME?	#NAME?	163.269	#NAME?	#NAME?	NA	NA	NA	1.97894	NA		148.478	4.98068	5.36082
QU-11-13-B17	UK009_194	NA	77.6	1565	85.3	2.3306	NA	NA	42.8266	3.23795	0.0502	7.74279	NA	NA	0.161619	8.39257	0.02335	3.23795	0.004389	NA	NA	NA	NA	NA	148.793	#NAME?	#NAME?	152.119	#NAME?	#NAME?	NA	NA	NA	54.3828	NA		148.793	4.76443	5.16211
QU-11-13-B17	UK009_172	NA	88.6	1738	100.7	2.26802	NA	NA	42.7899	3.1746	0.0535	7.3386	NA	NA	0.172391	7.99582	0.02337	3.1746	-0.10357	NA	NA	NA	NA	NA	148.919	#NAME?	#NAME?	161.492	#NAME?	#NAME?	NA	NA	NA	2.2573	NA		148.919	4.6751	5.08042
QU-11-13-B17	UK009_24	NA	85	1535	91.3	3.34187	NA	NA	42.7533	3.24978	0.0554	7.46275	NA	NA	0.178666	8.13964	0.02339	3.24978	-0.053712	NA	NA	NA	NA	NA	149.045	#NAME?	#NAME?	166.912	#NAME?	#NAME?	NA	NA	NA	0.205142	NA		149.045	5.5798	5.92416
QU-11-13-B17	UK009_145	NA	62	1244	68.4	3.54956	NA	NA	42.735	3.38109	0.0487	8.4785	NA	NA	0.157125	9.1278	0.0234	3.38109	-0.16497	NA	NA	NA	NA	NA	149.108	#NAME?	#NAME?	148.184	#NAME?	#NAME?	NA	NA	NA	87.431	NA	CL	149.108	4.98555	5.36843
QU-11-13-B17	UK009_193	NA	51.3	1072	59.46	3.25808	NA	NA	42.735	3.47724	0.0478	9.15365	NA	NA	0.154222	9.79186	0.0234	3.47724	0.12048	NA	NA	NA	NA	NA	149.108	#NAME?	#NAME?	145.632	#NAME?	#NAME?	NA	NA	NA	57.5211	NA		149.108	5.12739	5.50041
QU-11-13-B17	UK009_285	NA	48.1	886	49.45	2.78121	NA	NA	42.735	3.60438	0.0549	9.39523	NA	NA	0.177129	10.0629	0.0234	3.60438	0.027331	NA	NA	NA	NA	NA	149.108	#NAME?	#NAME?	165.587	#NAME?	#NAME?	NA	NA	NA	2.27905	NA		149.108	5.31494	5.67566
QU-11-13-B17	UK009_89	NA	120	2390	140.6	3.03672	NA	NA	42.6257	2.98963	0.0509	6.49126	NA	NA	0.164644	7.14663	0.02346	2.98963	-0.0048727	NA	NA	NA	NA	NA	149.486	#NAME?	#NAME?	154.76	#NAME?	#NAME?	NA	NA	NA	25.8862	NA		149.486	4.41919	4.84901
QU-11-13-B17	UK009_9	NA	65	1193	72.4	3.59841	NA	NA	42.5532	3.40786	0.052	8.318	NA	NA	0.168489	8.98903	0.0235	3.40786	-0.055586	NA	NA	NA	NA	NA	149.738	#NAME?	#NAME?	158.107	#NAME?	#NAME?	NA	NA	NA	17.1085	NA	CL	149.738	5.04604	5.42771
QU-11-13-B17	UK009_153	NA	64.6	1292	76.1	1.55847	NA	NA	42.5532	3.35705	0.0498	8.33879	NA	NA	0.161361	8.98918	0.0235	3.35705	-0.036248	NA	NA	NA	NA	NA	149.738	#NAME?	#NAME?	151.894	#NAME?	#NAME?	NA	NA	NA	71.4352	NA		149.738	4.97077	5.3578
QU-11-13-B17	UK009_11	NA	100.3	1936	115.7	1.92833	NA	NA	42.5351	3.11071	0.0494	6.97954	NA	NA	0.160133	7.64137	0.02351	3.11071	0.014432	NA	NA	NA	NA	NA	149.801	#NAME?	#NAME?	150.82	#NAME?	#NAME?	NA	NA	NA	83.5179	NA		149.801	4.60779	5.02317
QU-11-13-B17	UK009_200	NA	81.9	1689	93.3	2.30941	NA	NA	42.517	3.19175	0.0479	7.57574	NA	NA	0.155337	8.22065	0.02352	3.19175	0.27239	NA	NA	NA	NA	NA	149.864	#NAME?	#NAME?	146.613	#NAME?	#NAME?	NA	NA	NA	52.9179	NA		149.864	4.72986	5.1357
QU-11-13-B17	UK009_221	NA	139	3150	179	3.00336	NA	NA	42.517	2.83806	0.0448	6.11662	NA	NA	0.145284	6.74297	0.02352	2.83806	-0.07223	NA	NA	NA	NA	NA	149.864	#NAME?	#NAME?	137.739	#NAME?	#NAME?	NA	NA	NA	0.201807	NA		149.864	4.70374	5.11166
QU-11-13-B17	UK009_290	NA	145	2810	154.2	2.18414	NA	NA	42.517	2.89981	0.0527	6.01297	NA	NA	0.170903	6.67567	0.02352	2.89981	0.17792	NA	NA	NA	NA	NA	149.864	#NAME?	#NAME?	160.202	#NAME?	#NAME?	NA	NA	NA	2.0978	NA		149.864	4.29707	4.74008
QU-11-13-B17	UK009_69	NA	108.7	2072	125.8	2.3514	NA	NA	42.4448	3.07116	0.0545	6.75616	NA	NA	0.177041	7.42144	0.02356	3.07116	0.16943	NA	NA	NA	NA	NA	150.116	#NAME?	#NAME?	165.511	#NAME?	#NAME?	NA	NA	NA	0.306749	NA		150.116	5.14709	5.5236
QU-11-13-B17	UK009_299	NA	116	2530	130.6	2.56582	NA	NA	42.4448	2.95773	0.0472	6.58087	NA	NA	0.153327	7.21499	0.02356	2.95773	0.080641	NA	NA	NA	NA	NA	150.116	#NAME?	#NAME?	144.845	#NAME?	#NAME?	NA	NA	NA	23.4663	NA		150.116	4.39023	4.82608
QU-11-13-B17	UK009_247	NA	143	2680	150.4	1.86832	NA	NA	42.4088	2.92581	0.0537	6.04684	NA	NA	0.17459	6.71748	0.02358	2.92581	0.042183	NA	NA	NA	NA	NA	150.242	#NAME?	#NAME?	163.395	#NAME?	#NAME?	NA	NA	NA	0.418976	NA		150.242	4.90069	5.29536
QU-11-13-B17	UK009_2	NA	93	1757	100.4	2.41346	NA	NA	42.3908	3.1681	0.0527	7.19614	NA	NA	0.171411	7.86266	0.02359	3.1681	0.024789	NA	NA	NA	NA	NA	150.305	#NAME?	#NAME?	160.643	#NAME?	#NAME?	NA	NA	NA	5.43571	NA		150.305	4.70845	5.11827
QU-11-13-B17	UK009_222	NA	94	1984	112.2	3.82805	NA	NA	42.3908	3.09638	0.0465	7.16508	NA	NA	0.151245	7.80551	0.02359	3.09638	-0.041395	NA	NA	NA	NA	NA	150.305	#NAME?	#NAME?	143.011	#NAME?	#NAME?	NA	NA	NA	12.6102	NA		150.305	4.60182	5.02035
QU-11-13-B17	UK009_30	NA	35.6	729	43.63	2.63785	NA	NA	42.3729	3.73932	0.052	10.6112	NA	NA	0.169206	11.2508	0.0236	3.73932	-0.1797	NA	NA	NA	NA	NA	150.368	#NAME?	#NAME?	158.73	#NAME?	#NAME?	NA	NA	NA	28.5454	NA		150.368	5.56007	5.91149
QU-11-13-B17	UK009_134	NA	50.8	1163	65.5	3.54054	NA	NA	42.3729	3.42426	0.0443	9.18998	NA	NA	0.144151	9.80721	0.0236	3.42426	-0.17277	NA	NA	NA	NA	NA	150.368	#NAME?	#NAME?	136.734	#NAME?	#NAME?	NA	NA	NA	1.98109	NA		150.368	5.09141	5.47297
QU-11-13-B17	UK009_219	NA	95	1960	107	2.98883	NA	NA	42.3729	3.10349	0.0458	7.13448	NA	NA	0.149032	7.78027	0.0236	3.10349	0.022169	NA	NA	NA	NA	NA	150.368	#NAME?	#NAME?	141.057	#NAME?	#NAME?	NA	NA	NA	4.68687	NA	CL	150.368	4.6143	5.03212
QU-11-13-B17	UK009_65	NA	87	1770	109	4.46355	NA	NA	42.3012	3.1637	0.0484	7.39289	NA	NA	0.157759	8.04138	0.02364	3.1637	-0.11056	NA	NA	NA	NA	NA	150.62	#NAME?	#NAME?	148.74	#NAME?	#NAME?	NA	NA	NA	71.3045	NA		150.62	4.71165	5.12284
QU-11-13-B17	UK009_253	NA	72.8	1489	84.2	3.12662	NA	NA	42.2833	3.26846	0.0483	7.94535	NA	NA	0.1575	8.59136	0.02365	3.26846	0.14079	NA	NA	NA	NA	NA	150.683	#NAME?	#NAME?	148.512	#NAME?	#NAME?	NA	NA	NA	69.2338	NA		150.683	4.86974	5.26894
QU-11-13-B17	UK009_256	NA	69.7	1404	79.7	2.39699	NA	NA	42.2833	3.30487	0.0511	8.08642	NA	NA	0.16663	8.7357	0.02365	3.30487	0.10221	NA	NA	NA	NA	NA	150.683	#NAME?	#NAME?	156.49	#NAME?	#NAME?	NA	NA	NA	32.3394	NA		150.683	4.924	5.31914
QU-11-13-B17	UK009_231	NA	105	2075	117.3	1.95175	NA	NA	42.2476	3.07033	0.0505	6.85146	NA	NA	0.164813	7.50796	0.02367	3.07033	-0.039082	NA	NA	NA	NA	NA	150.809	#NAME?	#NAME?	154.907	#NAME?	#NAME?	NA	NA	NA	40.5998	NA		150.809	4.57821	5.00138
QU-11-13-B17	UK009_259	NA	92	1750	96.6	2.94512	NA	NA	42.2119	3.17049	0.051	7.22768	NA	NA	0.166585	7.89248	0.02369	3.17049	0.12252	NA	NA	NA	NA	NA	150.935	#NAME?	#NAME?	156.451	#NAME?	#NAME?	NA	NA	NA	29.3778	NA		150.935	4.73151	5.14275
QU-11-13-B17	UK009_51	NA	60.3	1103	65.8	2.04348	NA	NA	42.1941	3.45861	0.0537	8.57437	NA	NA	0.175478	9.24564	0.0237	3.45861	0.30605	NA	NA	NA	NA	NA	150.998	#NAME?	#NAME?	164.162	#NAME?	#NAME?	NA	NA	NA	4.41562	NA		150.998	5.1638	5.5434
QU-11-13-B17	UK009_73	NA	47.6	1016	59.28	2.30124	NA	NA	42.1941	3.51258	0.0499	9.43502	NA	NA	0.163061	10.0677	0.0237	3.51258	-0.14663	NA	NA	NA	NA	NA	150.998	#NAME?	#NAME?	153.379	#NAME?	#NAME?	NA	NA	NA	72.3242	NA		150.998	5.2444	5.61856
QU-11-13-B17	UK009_192	NA	54.4	1228	68.3	3.0919	NA	NA	42.1941	3.38935	0.0455	8.93899	NA	NA	0.148683	9.55998	0.0237	3.38935	-0.071284	NA	NA	NA	NA	NA	150.998	#NAME?	#NAME?	140.748	#NAME?	#NAME?	NA	NA	NA	7.99582	NA		150.998	5.06035	5.44715
QU-11-13-B17	UK009_81	NA	101	1969	113.6	5.05563	NA	NA	42.1408	3.10082	0.0482	6.95994	NA	NA	0.157705	7.61943	0.02373	3.10082	-0.088273	NA	NA	NA	NA	NA	151.187	#NAME?	#NAME?	148.692	#NAME?	#NAME?	NA	NA	NA	60.4149	NA		151.187	4.63514	5.05554
QU-11-13-B17	UK009_275	NA	73.1	1450	81.1	2.10104	NA	NA	42.123	3.28485	0.0497	7.93215	NA	NA	0.162682	8.58541	0.02374	3.28485	0.17109	NA	NA	NA	NA	NA	151.25	#NAME?	#NAME?	153.048	#NAME?	#NAME?	NA	NA	NA	74.99	NA		151.25	4.91237	5.31121
QU-11-13-B17	UK009_75	NA	58.7	1137	65.6	2.10932	NA	NA	42.0168	3.43888	0.0542	8.66814	NA	NA	0.17786	9.32537	0.0238	3.43888	-0.027854	NA	NA	NA	NA	NA	151.627	#NAME?	#NAME?	166.217	#NAME?	#NAME?	NA	NA	NA	2.9287	NA		151.627	5.1555	5.53869
QU-11-13-B17	UK009_286	NA	59.7	1128	61.52	2.71852	NA	NA	42.0168	3.44403	0.0533	8.60912	NA	NA	0.174906	9.27245	0.0238	3.44403	-0.044879	NA	NA	NA	NA	NA	151.627	#NAME?	#NAME?	163.668	#NAME?	#NAME?	NA	NA	NA	6.58412	NA		151.627	5.16323	5.54589
QU-11-13-B17	UK009_165	NA	93	1870	105	2.06693	NA	NA	41.876	3.13111	0.0514	7.19614	NA	NA	0.169238	7.84782	0.02388	3.13111	-0.09848	NA	NA	NA	NA	NA	152.131	#NAME?	#NAME?	158.758	#NAME?	#NAME?	NA	NA	NA	21.1657	NA		152.131	4.70934	5.12858
QU-11-13-B17	UK009_163	NA	65.9	1380	72.8	2.9343	NA	NA	41.8585	3.31562	0.0482	8.27187	NA	NA	0.158769	8.91163	0.02389	3.31562	0.093589	NA	NA	NA	NA	NA	152.194	#NAME?	#NAME?	149.625	#NAME?	#NAME?	NA	NA	NA	65.4984	NA		152.194	4.98901	5.38687
QU-11-13-B17	UK009_243	NA	73	1534	88.9	2.51841	NA	NA	41.8585	3.25018	0.0459	7.93654	NA	NA	0.151192	8.57626	0.02389	3.25018	0.09627	NA	NA	NA	NA	NA	152.194	#NAME?	#NAME?	142.964	#NAME?	#NAME?	NA	NA	NA	8.02413	NA		152.194	4.8905	5.29575
QU-11-13-B17	UK009_122	NA	125	2680	142	1.84416	NA	NA	41.841	2.92581	0.0489	6.38496	NA	NA	0.161142	7.0234	0.0239	2.92581	0.20121	NA	NA	NA	NA	NA	152.257	#NAME?	#NAME?	151.702	#NAME?	#NAME?	NA	NA	NA	90.1847	NA	CL	152.257	4.40405	4.85043
QU-11-13-B17	UK009_245	NA	45.8	909	49.7	3.20232	NA	NA	41.841	3.58701	0.047	9.58327	NA	NA	0.154881	10.2326	0.0239	3.58701	-0.095179	NA	NA	NA	NA	NA	152.257	#NAME?	#NAME?	146.212	#NAME?	#NAME?	NA	NA	NA	35.3204	NA		152.257	5.39975	5.76968
QU-11-13-B17	UK009_264	NA	65.7	1339	73.5	3.33333	NA	NA	41.841	3.33452	0.0494	8.28204	NA	NA	0.162789	8.92812	0.0239	3.33452	0.059277	NA	NA	NA	NA	NA	152.257	#NAME?	#NAME?	153.142	#NAME?	#NAME?	NA	NA	NA	88.0594	NA		152.257	5.01951	5.41544
QU-11-13-B17	UK009_284	NA	51.5	1011	57.4	2.16604	NA	NA	41.841	3.51584	0.0482	9.13925	NA	NA	0.158835	9.7922	0.0239	3.51584	0.079029	NA	NA	NA	NA	NA	152.257	#NAME?	#NAME?	149.683	#NAME?	#NAME?	NA	NA	NA	68.5436	NA		152.257	5.29257	5.66948
QU-11-13-B17	UK009_4	NA	82.5	1674	94.9	2.42092	NA	NA	41.806	3.19712	0.0481	7.5534	NA	NA	0.158638	8.20216	0.02392	3.19712	-0.092258	NA	NA	NA	NA	NA	152.383	#NAME?	#NAME?	149.51	#NAME?	#NAME?	NA	NA	NA	58.4029	NA		152.383	4.81654	5.22849
QU-11-13-B17	UK009_63	NA	113	2400	141.1	2.63246	NA	NA	41.806	2.98728	0.0466	6.65098	NA	NA	0.153691	7.29105	0.02392	2.98728	0.10166	NA	NA	NA	NA	NA	152.383	#NAME?	#NAME?	145.166	#NAME?	#NAME?	NA	NA	NA	10.7879	NA		152.383	4.5003	4.93867
QU-11-13-B17	UK009_214	NA	140	2960	164.5	3.90736	NA	NA	41.7537	2.87153	0.0504	6.09891	NA	NA	0.166432	6.7411	0.02395	2.87153	-0.14818	NA	NA	NA	NA	NA	152.572	#NAME?	#NAME?	156.318	#NAME?	#NAME?	NA	NA	NA	39.7429	NA		152.572	4.33115	4.78609
QU-11-13-B17	UK009_80	NA	68.6	1266	73.7	4.22834	NA	NA	41.7188	3.36994	0.0546	8.13862	NA	NA	0.180452	8.80872	0.02397	3.36994	0.075484	NA	NA	NA	NA	NA	152.698	#NAME?	#NAME?	168.45	#NAME?	#NAME?	NA	NA	NA	1.33536	NA		152.698	5.08736	5.48055
QU-11-13-B17	UK009_92	NA	78	1600	93.8	2.84242	NA	NA	41.7188	3.22448	0.0524	7.72671	NA	NA	0.173181	8.37253	0.02397	3.22448	0.051117	NA	NA	NA	NA	NA	152.698	#NAME?	#NAME?	162.176	#NAME?	#NAME?	NA	NA	NA	10.3272	NA		152.698	4.86769	5.27726
QU-11-13-B17	UK009_232	NA	98.8	1840	102	2.19828	NA	NA	41.7188	3.14066	0.0546	7.02221	NA	NA	0.180452	7.69254	0.02397	3.14066	0.11082	NA	NA	NA	NA	NA	152.698	#NAME?	#NAME?	168.45	#NAME?	#NAME?	NA	NA	NA	0.413759	NA		152.698	5.65399	6.01027
QU-11-13-B17	UK009_97	NA	46.2	986	57.9	3.52834	NA	NA	41.6667	3.53247	0.0477	9.54963	NA	NA	0.157845	10.182	0.024	3.53247	0.2627	NA	NA	NA	NA	NA	152.887	#NAME?	#NAME?	148.815	#NAME?	#NAME?	NA	NA	NA	53.7331	NA		152.887	5.33934	5.71614
QU-11-13-B17	UK009_109	NA	44.8	1029	59.4	3.71715	NA	NA	41.6667	3.50417	0.0446	9.66922	NA	NA	0.147587	10.2846	0.024	3.50417	0.11663	NA	NA	NA	NA	NA	152.887	#NAME?	#NAME?	139.779	#NAME?	#NAME?	NA	NA	NA	3.70124	NA		152.887	5.29655	5.67618
QU-11-13-B17	UK009_147	NA	144	2860	146.2	2.07376	NA	NA	41.6667	2.89018	0.048	6.02982	NA	NA	0.158838	6.68669	0.024	2.89018	-0.19196	NA	NA	NA	NA	NA	152.887	#NAME?	#NAME?	149.685	#NAME?	#NAME?	NA	NA	NA	44.5202	NA	INC	152.887	4.36819	4.8214
QU-11-13-B17	UK009_173	NA	58.9	1188	67.2	2.86934	NA	NA	41.6667	3.41056	0.0458	8.65622	NA	NA	0.151558	9.30388	0.024	3.41056	0.07624	NA	NA	NA	NA	NA	152.887	#NAME?	#NAME?	143.286	#NAME?	#NAME?	NA	NA	NA	9.58899	NA		152.887	5.15501	5.54433
QU-11-13-B17	UK009_233	NA	44.4	838	47.1	3.27083	NA	NA	41.6667	3.64241	0.055	9.70436	NA	NA	0.182002	10.3654	0.024	3.64241	-0.19262	NA	NA	NA	NA	NA	152.887	#NAME?	#NAME?	169.781	#NAME?	#NAME?	NA	NA	NA	2.72267	NA		152.887	5.50559	5.87174
QU-11-13-B17	UK009_85	NA	103	2150	128.1	2.47776	NA	NA	41.5455	3.04985	0.0511	6.90496	NA	NA	0.169589	7.54851	0.02407	3.04985	-0.23528	NA	NA	NA	NA	NA	153.327	#NAME?	#NAME?	159.062	#NAME?	#NAME?	NA	NA	NA	26.0567	NA		153.327	4.62274	5.05554
QU-11-13-B17	UK009_246	NA	125	2720	150.1	2.20411	NA	NA	41.5455	2.91765	0.0473	6.38496	NA	NA	0.156978	7.02	0.02407	2.91765	-0.1063	NA	NA	NA	NA	NA	153.327	#NAME?	#NAME?	148.054	#NAME?	#NAME?	NA	NA	NA	22.9908	NA		153.327	4.42228	4.8729
QU-11-13-B17	UK009_3	NA	68	1473	82.8	2.27723	NA	NA	41.5282	3.27513	0.0464	8.16759	NA	NA	0.154055	8.79977	0.02408	3.27513	-0.1835	NA	NA	NA	NA	NA	153.39	#NAME?	#NAME?	145.486	#NAME?	#NAME?	NA	NA	NA	15.2235	NA		153.39	4.96634	5.37187
QU-11-13-B17	UK009_180	NA	75	1470	85.4	2.32065	NA	NA	41.511	3.27638	0.0535	7.85025	NA	NA	0.177702	8.50654	0.02409	3.27638	0.095643	NA	NA	NA	NA	NA	153.453	#NAME?	#NAME?	166.081	#NAME?	#NAME?	NA	NA	NA	3.69085	NA		153.453	4.97026	5.37581
QU-11-13-B17	UK009_201	NA	68.9	1305	71.4	2.85372	NA	NA	41.4938	3.35072	0.0552	8.12427	NA	NA	0.183425	8.78812	0.0241	3.35072	0.051492	NA	NA	NA	NA	NA	153.516	#NAME?	#NAME?	171.003	#NAME?	#NAME?	NA	NA	NA	0.670192	NA		153.516	6.14918	6.48173
QU-11-13-B17	UK009_176	NA	101	2020	109.3	3.31212	NA	NA	41.3736	3.08591	0.0514	6.95994	NA	NA	0.171294	7.61338	0.02417	3.08591	-0.00093357	NA	NA	NA	NA	NA	153.957	#NAME?	#NAME?	160.541	#NAME?	#NAME?	NA	NA	NA	20.4082	NA		153.957	4.69639	5.1263
QU-11-13-B17	UK009_6	NA	70	1383	77.3	2.96169	NA	NA	41.3565	3.31427	0.052	8.07239	NA	NA	0.173365	8.72627	0.02418	3.31427	0.072757	NA	NA	NA	NA	NA	154.02	#NAME?	#NAME?	162.335	#NAME?	#NAME?	NA	NA	NA	17.1428	NA		154.02	5.0461	5.44883
QU-11-13-B17	UK009_47	NA	64	1357	78.9	4.27874	NA	NA	41.3223	3.32614	0.0459	8.37032	NA	NA	0.153154	9.00697	0.0242	3.32614	-0.083642	NA	NA	NA	NA	NA	154.145	#NAME?	#NAME?	144.693	#NAME?	#NAME?	NA	NA	NA	9.29598	NA		154.145	5.06828	5.47
QU-11-13-B17	UK009_83	NA	50.8	903	56.3	3.08493	NA	NA	41.3223	3.59149	0.0561	9.18998	NA	NA	0.187189	9.86684	0.0242	3.59149	0.07179	NA	NA	NA	NA	NA	154.145	#NAME?	#NAME?	174.228	#NAME?	#NAME?	NA	NA	NA	0.689092	NA		154.145	6.64651	6.9578
QU-11-13-B17	UK009_105	NA	58	1104	65.3	3.58791	NA	NA	41.3223	3.45802	0.0515	8.7103	NA	NA	0.17184	9.37162	0.0242	3.45802	-0.078919	NA	NA	NA	NA	NA	154.145	#NAME?	#NAME?	161.014	#NAME?	#NAME?	NA	NA	NA	29.1126	NA		154.145	5.26931	5.65679
QU-11-13-B17	UK009_108	NA	35.1	636	37.58	2.51877	NA	NA	41.3223	3.83674	0.06	10.6721	NA	NA	0.200202	11.3408	0.0242	3.83674	-0.13909	NA	NA	NA	NA	NA	154.145	#NAME?	#NAME?	185.297	#NAME?	#NAME?	NA	NA	NA	0.0696748	NA		154.145	7.13298	7.42394
QU-11-13-B17	UK009_135	NA	80.1	1450	88.5	2.07746	NA	NA	41.3223	3.28485	0.0544	7.64413	NA	NA	0.181516	8.32004	0.0242	3.28485	0.12265	NA	NA	NA	NA	NA	154.145	#NAME?	#NAME?	169.364	#NAME?	#NAME?	NA	NA	NA	1.13022	NA		154.145	5.00534	5.41173
QU-11-13-B17	UK009_215	NA	130	2790	154.1	2.76165	NA	NA	41.2541	2.90371	0.0468	6.28448	NA	NA	0.156415	6.92288	0.02424	2.90371	-0.19892	NA	NA	NA	NA	NA	154.397	#NAME?	#NAME?	147.561	#NAME?	#NAME?	NA	NA	NA	11.2477	NA		154.397	4.43151	4.88721
QU-11-13-B17	UK009_196	NA	107	2390	135	2.19512	NA	NA	41.2201	2.98963	0.0456	6.79937	NA	NA	0.152531	7.42761	0.02426	2.98963	-0.18651	NA	NA	NA	NA	NA	154.523	#NAME?	#NAME?	144.144	#NAME?	#NAME?	NA	NA	NA	2.268	NA	CL	154.523	4.56636	5.01051
QU-11-13-B17	UK009_8	NA	49	937	53.72	3.3408	NA	NA	41.1523	3.56657	0.0492	9.32505	NA	NA	0.164844	9.98384	0.0243	3.56657	0.063044	NA	NA	NA	NA	NA	154.775	#NAME?	#NAME?	154.934	#NAME?	#NAME?	NA	NA	NA	98.1027	NA		154.775	5.45672	5.83471
QU-11-13-B17	UK009_31	NA	54.2	1056	60	3.74532	NA	NA	41.1523	3.48711	0.0533	8.95231	NA	NA	0.178581	9.60749	0.0243	3.48711	-0.16709	NA	NA	NA	NA	NA	154.775	#NAME?	#NAME?	166.839	#NAME?	#NAME?	NA	NA	NA	8.16242	NA		154.775	5.3351	5.72112
QU-11-13-B17	UK009_206	NA	102	2029	107.3	2.26371	NA	NA	41.1523	3.08333	0.0525	6.93226	NA	NA	0.1759	7.58703	0.0243	3.08333	-0.0060542	NA	NA	NA	NA	NA	154.775	#NAME?	#NAME?	164.527	#NAME?	#NAME?	NA	NA	NA	6.52626	NA		154.775	4.7171	5.14961
QU-11-13-B17	UK009_120	NA	132	2630	141.6	3.18202	NA	NA	41.0678	2.93621	0.0482	6.24579	NA	NA	0.161826	6.90154	0.02435	2.93621	-0.066781	NA	NA	NA	NA	NA	155.09	#NAME?	#NAME?	152.3	#NAME?	#NAME?	NA	NA	NA	52.7413	NA		155.09	4.50098	4.9541
QU-11-13-B17	UK009_110	NA	195	3750	207	3.36039	NA	NA	41.0341	2.74633	0.0532	5.33397	NA	NA	0.178759	5.99946	0.02437	2.74633	0.046008	NA	NA	NA	NA	NA	155.215	#NAME?	#NAME?	166.992	#NAME?	#NAME?	NA	NA	NA	0.435729	NA		155.215	4.88997	5.31068
QU-11-13-B17	UK009_101	NA	48.6	955	54.6	2.8	NA	NA	40.9836	3.5538	0.0552	9.35602	NA	NA	0.185708	10.0082	0.0244	3.5538	0.10071	NA	NA	NA	NA	NA	155.404	#NAME?	#NAME?	172.96	#NAME?	#NAME?	NA	NA	NA	1.93291	NA		155.404	5.45903	5.83981
QU-11-13-B17	UK009_204	NA	68	1189	59.8	3.34452	NA	NA	40.9836	3.41002	0.058	8.16759	NA	NA	0.195128	8.85086	0.0244	3.41002	-0.0099334	NA	NA	NA	NA	NA	155.404	#NAME?	#NAME?	180.995	#NAME?	#NAME?	NA	NA	NA	0.0191723	NA		155.404	6.27572	6.60968
QU-11-13-B17	UK009_45	NA	139	2670	147	2.38636	NA	NA	40.8998	2.92787	0.0539	6.11662	NA	NA	0.181706	6.78126	0.02445	2.92787	-0.080355	NA	NA	NA	NA	NA	155.719	#NAME?	#NAME?	169.527	#NAME?	#NAME?	NA	NA	NA	0.407851	NA		155.719	5.30324	5.69595
QU-11-13-B17	UK009_262	NA	106	2010	106.4	3.53488	NA	NA	40.8664	3.0888	0.0475	6.82524	NA	NA	0.160261	7.49164	0.02447	3.0888	0.15033	NA	NA	NA	NA	NA	155.845	#NAME?	#NAME?	150.932	#NAME?	#NAME?	NA	NA	NA	30.4039	NA		155.845	4.75776	5.19251
QU-11-13-B17	UK009_289	NA	77	1484	77.3	2.02144	NA	NA	40.8664	3.27054	0.0525	7.76714	NA	NA	0.177131	8.42763	0.02447	3.27054	-0.26616	NA	NA	NA	NA	NA	155.845	#NAME?	#NAME?	165.589	#NAME?	#NAME?	NA	NA	NA	10.2198	NA		155.845	5.03781	5.45029
QU-11-13-B17	UK009_94	NA	77.3	1611	96.4	2.90361	NA	NA	40.8497	3.22032	0.0453	7.75493	NA	NA	0.152901	8.39699	0.02448	3.22032	0.00091022	NA	NA	NA	NA	NA	155.908	#NAME?	#NAME?	144.47	#NAME?	#NAME?	NA	NA	NA	2.79378	NA		155.908	4.9624	5.38099
QU-11-13-B17	UK009_282	NA	86.4	1554	84	3.67776	NA	NA	40.8497	3.24225	0.054	7.41361	NA	NA	0.182266	8.09159	0.02448	3.24225	-0.12216	NA	NA	NA	NA	NA	155.908	#NAME?	#NAME?	170.009	#NAME?	#NAME?	NA	NA	NA	1.58143	NA		155.908	4.99622	5.41219
QU-11-13-B17	UK009_131	NA	78	1475	79.4	2.29812	NA	NA	40.8163	3.27429	0.0528	7.72671	NA	NA	0.178362	8.39184	0.0245	3.27429	-0.20043	NA	NA	NA	NA	NA	156.033	#NAME?	#NAME?	166.65	#NAME?	#NAME?	NA	NA	NA	7.53015	NA	CL	156.033	5.04963	5.46217
QU-11-13-B17	UK009_234	NA	50.3	872	48.6	2.34669	NA	NA	40.8163	3.61521	0.0565	9.22682	NA	NA	0.19086	9.90979	0.0245	3.61521	0.11904	NA	NA	NA	NA	NA	156.033	#NAME?	#NAME?	177.363	#NAME?	#NAME?	NA	NA	NA	0.494993	NA		156.033	6.55998	6.88269
QU-11-13-B17	UK009_274	NA	71	1461	80.3	2.84651	NA	NA	40.8163	3.28018	0.0495	8.02621	NA	NA	0.167214	8.67062	0.0245	3.28018	0.0069848	NA	NA	NA	NA	NA	156.033	#NAME?	#NAME?	156.998	#NAME?	#NAME?	NA	NA	NA	86.8833	NA		156.033	5.05871	5.47057
QU-11-13-B17	UK009_66	NA	161	3200	186	3.16865	NA	NA	40.7997	2.82965	0.049	5.76373	NA	NA	0.165593	6.42086	0.02451	2.82965	-0.1342	NA	NA	NA	NA	NA	156.096	#NAME?	#NAME?	155.587	#NAME?	#NAME?	NA	NA	NA	90.2452	NA		156.096	4.36541	4.83695
QU-11-13-B17	UK009_21	NA	172	3660	197	1.77958	NA	NA	40.6504	2.75893	0.0505	5.61171	NA	NA	0.171288	6.25323	0.0246	2.75893	0.45791	NA	NA	NA	NA	NA	156.663	#NAME?	#NAME?	160.536	#NAME?	#NAME?	NA	NA	NA	35.3496	NA	CL	156.663	4.27153	4.75566
QU-11-13-B17	UK009_48	NA	77	1540	89.6	3.02703	NA	NA	40.6504	3.24779	0.0508	7.76714	NA	NA	0.172306	8.41882	0.0246	3.24779	-0.030795	NA	NA	NA	NA	NA	156.663	#NAME?	#NAME?	161.418	#NAME?	#NAME?	NA	NA	NA	41.3072	NA		156.663	5.0287	5.44601
QU-11-13-B17	UK009_144	NA	47.8	928	49.1	3.11153	NA	NA	40.6504	3.57306	0.0518	9.41903	NA	NA	0.175698	10.074	0.0246	3.57306	0.016906	NA	NA	NA	NA	NA	156.663	#NAME?	#NAME?	164.352	#NAME?	#NAME?	NA	NA	NA	28.3771	NA		156.663	5.53255	5.91445
QU-11-13-B17	UK009_159	NA	80	1548	83.2	4.18301	NA	NA	40.6504	3.24462	0.051	7.648	NA	NA	0.172984	8.30779	0.0246	3.24462	0.058723	NA	NA	NA	NA	NA	156.663	#NAME?	#NAME?	162.006	#NAME?	#NAME?	NA	NA	NA	35.2086	NA		156.663	5.02379	5.44147
QU-11-13-B17	UK009_266	NA	66.6	1277	69.7	3.93785	NA	NA	40.6504	3.36445	0.0508	8.2366	NA	NA	0.172306	8.89725	0.0246	3.36445	0.03948	NA	NA	NA	NA	NA	156.663	#NAME?	#NAME?	161.418	#NAME?	#NAME?	NA	NA	NA	44.0202	NA		156.663	5.20941	5.61331
QU-11-13-B17	UK009_70	NA	107	2080	115.3	2.22587	NA	NA	40.6009	3.06893	0.0516	6.79937	NA	NA	0.175233	7.45988	0.02463	3.06893	0.16544	NA	NA	NA	NA	NA	156.851	#NAME?	#NAME?	163.95	#NAME?	#NAME?	NA	NA	NA	16.9341	NA		156.851	4.75733	5.19745
QU-11-13-B17	UK009_20	NA	185	3780	214.5	2.71519	NA	NA	40.5515	2.74221	0.0489	5.44875	NA	NA	0.166266	6.09989	0.02466	2.74221	0.12121	NA	NA	NA	NA	NA	157.04	#NAME?	#NAME?	156.173	#NAME?	#NAME?	NA	NA	NA	82.6034	NA		157.04	4.25574	4.74368
QU-11-13-B17	UK009_178	NA	105.5	2328	124	2.13425	NA	NA	40.5351	3.00448	0.0449	6.83831	NA	NA	0.152727	7.46923	0.02467	3.00448	0.15	NA	NA	NA	NA	NA	157.103	#NAME?	#NAME?	144.317	#NAME?	#NAME?	NA	NA	NA	0.527654	NA		157.103	5.11753	5.53034
QU-11-13-B17	UK009_132	NA	63.2	1350	73.2	2.38436	NA	NA	40.5186	3.32939	0.0436	8.41302	NA	NA	0.148365	9.04785	0.02468	3.32939	0.058697	NA	NA	NA	NA	NA	157.166	#NAME?	#NAME?	140.468	#NAME?	#NAME?	NA	NA	NA	0.235626	NA		157.166	5.83457	6.20015
QU-11-13-B17	UK009_57	NA	68.2	1319	75.8	2.30535	NA	NA	40.4858	3.34399	0.0501	8.15789	NA	NA	0.170622	8.81666	0.0247	3.34399	-0.18714	NA	NA	NA	NA	NA	157.292	#NAME?	#NAME?	159.959	#NAME?	#NAME?	NA	NA	NA	65.9096	NA		157.292	5.19827	5.60607
QU-11-13-B17	UK009_128	NA	67	1379	77.2	1.97949	NA	NA	40.4858	3.31608	0.0485	8.21667	NA	NA	0.165173	8.86059	0.0247	3.31608	0.081371	NA	NA	NA	NA	NA	157.292	#NAME?	#NAME?	155.221	#NAME?	#NAME?	NA	NA	NA	72.6141	NA		157.292	5.15486	5.56584
QU-11-13-B17	UK009_160	NA	87	1634	87.1	2.27415	NA	NA	40.4858	3.21173	0.0543	7.39289	NA	NA	0.184926	8.0604	0.0247	3.21173	-0.21096	NA	NA	NA	NA	NA	157.292	#NAME?	#NAME?	172.291	#NAME?	#NAME?	NA	NA	NA	1.10388	NA		157.292	4.99258	5.41588
QU-11-13-B17	UK009_52	NA	79	1548	89.4	3.32342	NA	NA	40.3388	3.24462	0.0533	7.687	NA	NA	0.182182	8.34371	0.02479	3.24462	0.00015096	NA	NA	NA	NA	NA	157.858	#NAME?	#NAME?	169.936	#NAME?	#NAME?	NA	NA	NA	4.58946	NA		157.858	5.06167	5.4825
QU-11-13-B17	UK009_27	NA	66.3	1276	69.9	3.46554	NA	NA	40.3226	3.36494	0.0523	8.25165	NA	NA	0.178836	8.91137	0.0248	3.36494	-0.049897	NA	NA	NA	NA	NA	157.921	#NAME?	#NAME?	167.058	#NAME?	#NAME?	NA	NA	NA	15.2343	NA		157.921	5.25153	5.65858
QU-11-13-B17	UK009_93	NA	61	1104	65.6	2.91426	NA	NA	40.2253	3.45802	0.0528	8.53444	NA	NA	0.180982	9.2084	0.02486	3.45802	0.083107	NA	NA	NA	NA	NA	158.298	#NAME?	#NAME?	168.906	#NAME?	#NAME?	NA	NA	NA	11.2023	NA		158.298	5.40959	5.80739
QU-11-13-B17	UK009_248	NA	103	2140	113	3.50932	NA	NA	40.2091	3.05253	0.0478	6.90496	NA	NA	0.16391	7.5496	0.02487	3.05253	0.072279	NA	NA	NA	NA	NA	158.361	#NAME?	#NAME?	154.12	#NAME?	#NAME?	NA	NA	NA	38.9726	NA		158.361	4.7769	5.22339
QU-11-13-B17	UK009_241	NA	184	3920	204	2.76423	NA	NA	40.1768	2.72348	0.0492	5.46071	NA	NA	0.168846	6.10219	0.02489	2.72348	0.13283	NA	NA	NA	NA	NA	158.487	#NAME?	#NAME?	158.417	#NAME?	#NAME?	NA	NA	NA	98.6094	NA		158.487	4.26514	4.76056
QU-11-13-B17	UK009_55	NA	52.3	1030	59.69	2.65643	NA	NA	40.1606	3.50353	0.0499	9.08245	NA	NA	0.171317	9.73477	0.0249	3.50353	0.075269	NA	NA	NA	NA	NA	158.55	#NAME?	#NAME?	160.562	#NAME?	#NAME?	NA	NA	NA	76.5763	NA		158.55	5.48942	5.88303
QU-11-13-B17	UK009_137	NA	54.5	1117	61.7	3.67481	NA	NA	40.1606	3.4504	0.0466	8.93235	NA	NA	0.159988	9.5756	0.0249	3.4504	-0.010087	NA	NA	NA	NA	NA	158.55	#NAME?	#NAME?	150.692	#NAME?	#NAME?	NA	NA	NA	20.7801	NA		158.55	5.40614	5.80539
QU-11-13-B17	UK009_209	NA	83	1702	94.3	3.02147	NA	NA	40.1606	3.18715	0.0495	7.53497	NA	NA	0.169944	8.1813	0.0249	3.18715	-0.10461	NA	NA	NA	NA	NA	158.55	#NAME?	#NAME?	159.37	#NAME?	#NAME?	NA	NA	NA	88.2701	NA		158.55	4.99351	5.42318
QU-11-13-B17	UK009_151	NA	98	1780	91.8	2.23739	NA	NA	40.0641	3.16035	0.0554	7.04533	NA	NA	0.190658	7.72169	0.02496	3.16035	-0.099035	NA	NA	NA	NA	NA	158.927	#NAME?	#NAME?	177.191	#NAME?	#NAME?	NA	NA	NA	0.158123	NA		158.927	5.65037	6.03525
QU-11-13-B17	UK009_36	NA	53.1	1100	61.6	2.39502	NA	NA	40	3.46039	0.0515	9.02686	NA	NA	0.17752	9.66739	0.025	3.46039	0.016886	NA	NA	NA	NA	NA	159.179	#NAME?	#NAME?	165.925	#NAME?	#NAME?	NA	NA	NA	33.0491	NA		159.179	5.44305	5.84278
QU-11-13-B17	UK009_76	NA	39.7	869	48.6	2.80439	NA	NA	40	3.61756	0.0434	10.1536	NA	NA	0.1496	10.7788	0.025	3.61756	0.24073	NA	NA	NA	NA	NA	159.179	#NAME?	#NAME?	141.558	#NAME?	#NAME?	NA	NA	NA	0.823692	NA		159.179	7.19121	7.49844
QU-11-13-B17	UK009_39	NA	127	2800	158	3.24435	NA	NA	39.9202	2.90175	0.0465	6.3441	NA	NA	0.160606	6.97623	0.02505	2.90175	0.25222	NA	NA	NA	NA	NA	159.493	#NAME?	#NAME?	151.234	#NAME?	#NAME?	NA	NA	NA	6.32472	NA		159.493	4.57294	5.0438
QU-11-13-B17	UK009_82	NA	214	4190	235	2.67349	NA	NA	39.8724	2.68951	0.0492	5.13712	NA	NA	0.170135	5.79857	0.02508	2.68951	-0.007441	NA	NA	NA	NA	NA	159.682	#NAME?	#NAME?	159.536	#NAME?	#NAME?	NA	NA	NA	96.936	NA		159.682	4.2433	4.74804
QU-11-13-B17	UK009_143	NA	315	6620	348.1	2.43087	NA	NA	39.8724	2.4674	0.0478	4.39354	NA	NA	0.165294	5.03897	0.02508	2.4674	0.16053	NA	NA	NA	NA	NA	159.682	#NAME?	#NAME?	155.326	#NAME?	#NAME?	NA	NA	NA	16.84	NA		159.682	3.89277	4.43753
QU-11-13-B17	UK009_164	NA	60.3	1210	63.9	3.99625	NA	NA	39.8406	3.39879	0.0462	8.57437	NA	NA	0.159888	9.22343	0.0251	3.39879	-0.047936	NA	NA	NA	NA	NA	159.808	#NAME?	#NAME?	150.605	#NAME?	#NAME?	NA	NA	NA	12.4001	NA		159.808	5.36699	5.77504
QU-11-13-B17	UK009_277	NA	73.5	1514	81.4	2.26048	NA	NA	39.8406	3.25823	0.0481	7.91466	NA	NA	0.166464	8.55908	0.0251	3.25823	-0.034409	NA	NA	NA	NA	NA	159.808	#NAME?	#NAME?	156.346	#NAME?	#NAME?	NA	NA	NA	54.5607	NA		159.808	5.14494	5.56926
QU-11-13-B17	UK009_291	NA	68.7	1335	69.04	2.42671	NA	NA	39.8406	3.3364	0.053	8.13382	NA	NA	0.183422	8.79151	0.0251	3.3364	-0.085169	NA	NA	NA	NA	NA	159.808	#NAME?	#NAME?	171.001	#NAME?	#NAME?	NA	NA	NA	8.20015	NA		159.808	5.26844	5.68356
QU-11-13-B17	UK009_42	NA	36.9	948	51.6	3.4912	NA	NA	39.6825	3.55873	0.0453	10.4584	NA	NA	0.157398	11.0473	0.0252	3.55873	0.059219	NA	NA	NA	NA	NA	160.437	#NAME?	#NAME?	148.423	#NAME?	#NAME?	NA	NA	NA	9.4705	NA		160.437	5.64151	6.03397
QU-11-13-B17	UK009_5	NA	44.7	835	45.41	3.17331	NA	NA	39.5257	3.64487	0.0536	9.67796	NA	NA	0.186976	10.3416	0.0253	3.64487	-0.16464	NA	NA	NA	NA	NA	161.065	#NAME?	#NAME?	174.046	#NAME?	#NAME?	NA	NA	NA	9.5629	NA		161.065	5.8005	6.18577
QU-11-13-B17	UK009_98	NA	46.2	912	49.9	2.95266	NA	NA	39.3701	3.58479	0.0497	9.54963	NA	NA	0.174057	10.2003	0.0254	3.58479	0.15147	NA	NA	NA	NA	NA	161.694	#NAME?	#NAME?	162.934	#NAME?	#NAME?	NA	NA	NA	86.3181	NA		161.694	5.72684	6.11966
QU-11-13-B17	UK009_127	NA	408	8210	452	2.23762	NA	NA	39.2927	2.36931	0.0485	3.95709	NA	NA	0.170189	4.61218	0.02545	2.36931	0.46966	NA	NA	NA	NA	NA	162.008	#NAME?	#NAME?	159.583	#NAME?	#NAME?	NA	NA	NA	40.6501	NA		162.008	3.79177	4.36428
QU-11-13-B17	UK009_102	NA	97	1940	107.8	3.36559	NA	NA	39.2157	3.1095	0.051	7.07462	NA	NA	0.179313	7.72782	0.0255	3.1095	0.046447	NA	NA	NA	NA	NA	162.323	#NAME?	#NAME?	167.469	#NAME?	#NAME?	NA	NA	NA	34.7267	NA		162.323	4.98633	5.43618
QU-11-13-B17	UK009_298	NA	73	1345	67.4	3.66903	NA	NA	39.2157	3.33171	0.059	7.93654	NA	NA	0.20744	8.6075	0.0255	3.33171	0.52077	NA	NA	NA	NA	NA	162.323	#NAME?	#NAME?	191.403	#NAME?	#NAME?	NA	NA	NA	0.00351803	NA		162.323	6.72292	7.06314
QU-11-13-B17	UK009_252	NA	130	2643	134	2.57198	NA	NA	39.1389	2.93348	0.0502	6.28448	NA	NA	0.176846	6.93542	0.02555	2.93348	0.033505	NA	NA	NA	NA	NA	162.637	#NAME?	#NAME?	165.343	#NAME?	#NAME?	NA	NA	NA	57.3069	NA		162.637	4.71296	5.18828
QU-11-13-B17	UK009_49	NA	108	2047	113.6	2.17208	NA	NA	39.0016	3.0782	0.053	6.77384	NA	NA	0.187368	7.44045	0.02564	3.0782	-0.023196	NA	NA	NA	NA	NA	163.203	#NAME?	#NAME?	174.381	#NAME?	#NAME?	NA	NA	NA	4.05096	NA		163.203	4.96255	5.41902
QU-11-13-B17	UK009_62	NA	92	1840	103.7	2.52927	NA	NA	39.0016	3.14066	0.0514	7.22768	NA	NA	0.181712	7.88055	0.02564	3.14066	-0.088485	NA	NA	NA	NA	NA	163.203	#NAME?	#NAME?	169.532	#NAME?	#NAME?	NA	NA	NA	26.3474	NA		163.203	5.0633	5.51144
QU-11-13-B17	UK009_244	NA	82	1699	87.7	3.76395	NA	NA	38.7597	3.1882	0.0472	7.572	NA	NA	0.167905	8.21583	0.0258	3.1882	0.12346	NA	NA	NA	NA	NA	164.208	#NAME?	#NAME?	157.599	#NAME?	#NAME?	NA	NA	NA	23.08	NA		164.208	5.17125	5.61594
QU-11-13-B17	UK009_7	NA	112	2081	110.9	1.54888	NA	NA	38.6847	3.06866	0.0527	6.67494	NA	NA	0.187833	7.34652	0.02585	3.06866	0.12727	NA	NA	NA	NA	NA	164.522	#NAME?	#NAME?	174.779	#NAME?	#NAME?	NA	NA	NA	5.68705	NA		164.522	4.98668	5.4481
QU-11-13-B17	UK009_210	NA	632	12640	634	3.46448	NA	NA	38.4025	2.18428	0.0505	3.31519	NA	NA	0.181315	3.97008	0.02604	2.18428	0.11641	NA	NA	NA	NA	NA	165.716	#NAME?	#NAME?	169.191	#NAME?	#NAME?	NA	NA	NA	17.9489	NA		165.716	3.57456	4.20239
QU-11-13-B17	UK009_43	NA	190	3570	196.2	1.28403	NA	NA	38.3436	2.7719	0.054	5.3903	NA	NA	0.194179	6.06125	0.02608	2.7719	0.053869	NA	NA	NA	NA	NA	165.968	#NAME?	#NAME?	180.189	#NAME?	#NAME?	NA	NA	NA	0.150641	NA		165.968	5.00587	5.47334
QU-11-13-B17	UK009_183	NA	242	4780	238.7	2.30405	NA	NA	38.1388	2.62356	0.0505	4.88789	NA	NA	0.182568	5.54748	0.02622	2.62356	-0.22673	NA	NA	NA	NA	NA	166.847	#NAME?	#NAME?	170.268	#NAME?	#NAME?	NA	NA	NA	37.2823	NA		166.847	4.32262	4.86153
QU-11-13-B17	UK009_32	NA	120	2247	119.1	3.07752	NA	NA	38.0952	3.0246	0.0532	6.49126	NA	NA	0.192549	7.16132	0.02625	3.0246	0.11176	NA	NA	NA	NA	NA	167.035	#NAME?	#NAME?	178.802	#NAME?	#NAME?	NA	NA	NA	2.79064	NA		167.035	4.98919	5.4638
QU-11-13-B17	UK009_179	NA	254	5240	266.5	1.17349	NA	NA	38.0518	2.57852	0.0497	4.79315	NA	NA	0.180087	5.4427	0.02628	2.57852	0.098125	NA	NA	NA	NA	NA	167.224	#NAME?	#NAME?	168.136	#NAME?	#NAME?	NA	NA	NA	80.6262	NA		167.224	4.25787	4.80634
QU-11-13-B17	UK009_199	NA	116	2320	112.9	2.41756	NA	NA	38.0373	3.00643	0.0485	6.58087	NA	NA	0.175806	7.23509	0.02629	3.00643	-0.10081	NA	NA	NA	NA	NA	167.287	#NAME?	#NAME?	164.445	#NAME?	#NAME?	NA	NA	NA	56.9267	NA		167.287	4.96657	5.44451
QU-11-13-B17	UK009_281	NA	223	4400	215	2.24426	NA	NA	38.0373	2.66483	0.0515	5.05223	NA	NA	0.186681	5.71195	0.02629	2.66483	0.085333	NA	NA	NA	NA	NA	167.287	#NAME?	#NAME?	173.793	#NAME?	#NAME?	NA	NA	NA	10.8034	NA		167.287	4.40207	4.93493
QU-11-13-B17	UK009_265	NA	58.6	1096	54.96	3.20093	NA	NA	38.0228	3.46276	0.049	8.67412	NA	NA	0.177686	9.33976	0.0263	3.46276	-0.00021308	NA	NA	NA	NA	NA	167.35	#NAME?	#NAME?	166.067	#NAME?	#NAME?	NA	NA	NA	84.6959	NA		167.35	5.72289	6.14263
QU-11-13-B17	UK009_166	NA	356	6980	361.8	1.99339	NA	NA	37.9939	2.4429	0.0511	4.18141	NA	NA	0.185442	4.84272	0.02632	2.4429	0.090733	NA	NA	NA	NA	NA	167.475	#NAME?	#NAME?	172.733	#NAME?	#NAME?	NA	NA	NA	11.4402	NA		167.475	4.03983	4.61586
QU-11-13-B17	UK009_227	NA	160	3036	152.4	1.623	NA	NA	37.9075	2.85784	0.052	5.77827	NA	NA	0.189138	6.44637	0.02638	2.85784	0.13128	NA	NA	NA	NA	NA	167.852	#NAME?	#NAME?	175.894	#NAME?	#NAME?	NA	NA	NA	8.60557	NA		167.852	4.73677	5.23888
QU-11-13-B17	UK009_294	NA	403	7710	370.6	1.83193	NA	NA	37.8644	2.39753	0.0504	3.97687	NA	NA	0.183527	4.64367	0.02641	2.39753	0.25583	NA	NA	NA	NA	NA	168.04	#NAME?	#NAME?	171.091	#NAME?	#NAME?	NA	NA	NA	33.0821	NA		168.04	3.978	4.56548
QU-11-13-B17	UK009_44	NA	83.2	1641	89.1	2.55741	NA	NA	37.8072	3.20914	0.0486	7.52764	NA	NA	0.177241	8.18315	0.02645	3.20914	0.22594	NA	NA	NA	NA	NA	168.292	#NAME?	#NAME?	165.683	#NAME?	#NAME?	NA	NA	NA	65.0132	NA		168.292	5.33304	5.78591
QU-11-13-B17	UK009_230	NA	266	5530	270.1	1.40604	NA	NA	37.7074	2.55248	0.048	4.70449	NA	NA	0.175516	5.35232	0.02652	2.55248	0.30383	NA	NA	NA	NA	NA	168.731	#NAME?	#NAME?	164.195	#NAME?	#NAME?	NA	NA	NA	20.301	NA		168.731	4.25236	4.8107
QU-11-13-B17	UK009_91	NA	213	4170	218.7	1.77229	NA	NA	37.6506	2.69193	0.0509	5.14686	NA	NA	0.186401	5.80832	0.02656	2.69193	0.19679	NA	NA	NA	NA	NA	168.982	#NAME?	#NAME?	173.553	#NAME?	#NAME?	NA	NA	NA	26.6739	NA		168.982	4.49135	5.02471
QU-11-13-B17	UK009_208	NA	396	7860	392.5	1.86994	NA	NA	37.6506	2.38884	0.0501	4.00515	NA	NA	0.183471	4.66346	0.02656	2.38884	0.036649	NA	NA	NA	NA	NA	168.982	#NAME?	#NAME?	171.043	#NAME?	#NAME?	NA	NA	NA	51.4045	NA		168.982	3.98551	4.57812
QU-11-13-B17	UK009_272	NA	627	12540	612	3.13846	NA	NA	37.5235	2.18755	0.0501	3.32586	NA	NA	0.184093	3.98079	0.02665	2.18755	0.27055	NA	NA	NA	NA	NA	169.548	#NAME?	#NAME?	171.576	#NAME?	#NAME?	NA	NA	NA	44.0487	NA		169.548	3.66162	4.30297
QU-11-13-B17	UK009_67	NA	965	19850	988	1.75488	NA	NA	37.5094	2.00618	0.0481	2.79362	NA	NA	0.17681	3.43934	0.02666	2.00618	0.20899	NA	NA	NA	NA	NA	169.61	#NAME?	#NAME?	165.312	#NAME?	#NAME?	NA	NA	NA	4.37821	NA		169.61	3.35919	4.04915
QU-11-13-B17	UK009_288	NA	119	2345	109	3.38194	NA	NA	37.4392	3.00036	0.0508	6.51326	NA	NA	0.187085	7.17111	0.02671	3.00036	0.26403	NA	NA	NA	NA	NA	169.924	#NAME?	#NAME?	174.139	#NAME?	#NAME?	NA	NA	NA	41.9739	NA		169.924	5.0337	5.51998
QU-11-13-B17	UK009_113	NA	580	11740	575.8	4.41903	NA	NA	37.3692	2.21489	0.0492	3.43233	NA	NA	0.181532	4.08493	0.02676	2.21489	-0.16354	NA	NA	NA	NA	NA	170.238	#NAME?	#NAME?	169.378	#NAME?	#NAME?	NA	NA	NA	74.809	NA		170.238	3.72232	4.35946
QU-11-13-B17	UK009_149	NA	272	5300	260.5	1.99617	NA	NA	37.3413	2.573	0.0499	4.66224	NA	NA	0.184252	5.32511	0.02678	2.573	0.18803	NA	NA	NA	NA	NA	170.364	#NAME?	#NAME?	171.713	#NAME?	#NAME?	NA	NA	NA	71.4475	NA		170.364	4.3275	4.8872
QU-11-13-B17	UK009_136	NA	214	4240	216	2.80884	NA	NA	37.3134	2.6835	0.0502	5.13712	NA	NA	0.185498	5.79578	0.0268	2.6835	-0.052637	NA	NA	NA	NA	NA	170.489	#NAME?	#NAME?	172.781	#NAME?	#NAME?	NA	NA	NA	57.5069	NA		170.489	4.5167	5.05626
QU-11-13-B17	UK009_239	NA	207	4110	207.9	2.17469	NA	NA	37.2856	2.69929	0.0494	5.20668	NA	NA	0.182678	5.86478	0.02682	2.69929	-0.013249	NA	NA	NA	NA	NA	170.615	#NAME?	#NAME?	170.363	#NAME?	#NAME?	NA	NA	NA	95.0747	NA		170.615	4.54659	5.08372
QU-11-13-B17	UK009_240	NA	262	5230	258.9	2.19036	NA	NA	37.2578	2.57945	0.0469	4.73341	NA	NA	0.173563	5.39061	0.02684	2.57945	0.037261	NA	NA	NA	NA	NA	170.741	#NAME?	#NAME?	162.506	#NAME?	#NAME?	NA	NA	NA	2.03196	NA		170.741	4.34782	4.9075
QU-11-13-B17	UK009_223	NA	91	2090	107.3	2.0595	NA	NA	37.2162	3.06616	0.0446	7.2597	NA	NA	0.165236	7.88064	0.02687	3.06616	-0.031848	NA	NA	NA	NA	NA	170.929	#NAME?	#NAME?	155.276	#NAME?	#NAME?	NA	NA	NA	0.262493	NA		170.929	5.90835	6.33259
QU-11-13-B17	UK009_212	NA	500	9930	495.9	1.99638	NA	NA	37.2024	2.28589	0.0509	3.64468	NA	NA	0.188646	4.30221	0.02688	2.28589	0.050141	NA	NA	NA	NA	NA	170.992	#NAME?	#NAME?	175.474	#NAME?	#NAME?	NA	NA	NA	12.794	NA		170.992	3.85846	4.48132
QU-11-13-B17	UK009_133	NA	79	1580	86	6.07774	NA	NA	37.1747	3.23213	0.0488	7.687	NA	NA	0.180998	8.33887	0.0269	3.23213	0.34484	NA	NA	NA	NA	NA	171.117	#NAME?	#NAME?	168.919	#NAME?	#NAME?	NA	NA	NA	71.3095	NA		171.117	5.46028	5.91765
QU-11-13-B17	UK009_280	NA	633	12300	592	1.92834	NA	NA	36.9959	2.19553	0.0495	3.31307	NA	NA	0.184481	3.97451	0.02703	2.19553	0.10143	NA	NA	NA	NA	NA	171.933	#NAME?	#NAME?	171.909	#NAME?	#NAME?	NA	NA	NA	99.2766	NA		171.933	3.72602	4.37427
QU-11-13-B17	UK009_220	NA	180	3500	168.5	3.17925	NA	NA	36.8732	2.78227	0.0507	5.50947	NA	NA	0.189583	6.17213	0.02712	2.78227	-0.35039	NA	NA	NA	NA	NA	172.498	#NAME?	#NAME?	176.273	#NAME?	#NAME?	NA	NA	NA	39.8088	NA		172.498	4.73745	5.2659
QU-11-13-B17	UK009_95	NA	184	3770	195.1	3.73755	NA	NA	36.8053	2.74357	0.0476	5.46071	NA	NA	0.178319	6.11118	0.02717	2.74357	-0.056139	NA	NA	NA	NA	NA	172.812	#NAME?	#NAME?	166.613	#NAME?	#NAME?	NA	NA	NA	13.9013	NA		172.812	4.67994	5.21603
QU-11-13-B17	UK009_124	NA	235	4620	232.8	2.3828	NA	NA	36.7512	2.64044	0.0502	4.94626	NA	NA	0.188336	5.60691	0.02721	2.64044	0.086384	NA	NA	NA	NA	NA	173.063	#NAME?	#NAME?	175.208	#NAME?	#NAME?	NA	NA	NA	59.0397	NA		173.063	4.51042	5.06597
QU-11-13-B17	UK009_38	NA	113	2270	118.9	2.05709	NA	NA	36.6838	3.0188	0.0505	6.65098	NA	NA	0.18981	7.30402	0.02726	3.0188	0.041624	NA	NA	NA	NA	NA	173.377	#NAME?	#NAME?	176.467	#NAME?	#NAME?	NA	NA	NA	56.6899	NA		173.377	5.1662	5.65948
QU-11-13-B17	UK009_152	NA	675	13520	674	2.72874	NA	NA	36.6569	2.15675	0.0498	3.2281	NA	NA	0.187316	3.88229	0.02728	2.15675	0.17965	NA	NA	NA	NA	NA	173.502	#NAME?	#NAME?	174.337	#NAME?	#NAME?	NA	NA	NA	74.7288	NA		173.502	3.69315	4.35721
QU-11-13-B17	UK009_26	NA	288	5630	284.1	1.58009	NA	NA	36.5364	2.54388	0.0508	4.5557	NA	NA	0.191708	5.21782	0.02737	2.54388	0.20646	NA	NA	NA	NA	NA	174.067	#NAME?	#NAME?	178.085	#NAME?	#NAME?	NA	NA	NA	28.1252	NA		174.067	4.37028	4.94777
QU-11-13-B17	UK009_155	NA	579	11790	557.8	4.94504	NA	NA	36.5097	2.21312	0.0483	3.43473	NA	NA	0.182407	4.08598	0.02739	2.21312	0.17836	NA	NA	NA	NA	NA	174.192	#NAME?	#NAME?	170.129	#NAME?	#NAME?	NA	NA	NA	13.0984	NA		174.192	3.80459	4.45679
QU-11-13-B17	UK009_119	NA	68	1303	64.3	2.74669	NA	NA	36.4964	3.35169	0.0473	8.16759	NA	NA	0.178695	8.82855	0.0274	3.35169	0.53793	NA	NA	NA	NA	NA	174.255	#NAME?	#NAME?	166.937	#NAME?	#NAME?	NA	NA	NA	24.3304	NA	CL	174.255	5.76484	6.21512
QU-11-13-B17	UK009_270	NA	316	6180	288.3	2.26295	NA	NA	36.245	2.49958	0.0513	4.38791	NA	NA	0.195151	5.04992	0.02759	2.49958	-0.17195	NA	NA	NA	NA	NA	175.447	#NAME?	#NAME?	181.015	#NAME?	#NAME?	NA	NA	NA	12.7004	NA		175.447	4.32777	4.91885
QU-11-13-B17	UK009_229	NA	219	4370	199.3	2.63624	NA	NA	35.8423	2.66827	0.0517	5.08935	NA	NA	0.198882	5.74641	0.0279	2.66827	-0.10547	NA	NA	NA	NA	NA	177.392	#NAME?	#NAME?	184.18	#NAME?	#NAME?	NA	NA	NA	11.4515	NA	DO	177.392	4.67045	5.23443
QU-11-13-B17	UK009_25	NA	214	4550	223.1	1.41831	NA	NA	35.8295	2.64805	0.0476	5.13712	NA	NA	0.183176	5.77946	0.02791	2.64805	-0.04184	NA	NA	NA	NA	NA	177.454	#NAME?	#NAME?	170.79	#NAME?	#NAME?	NA	NA	NA	9.83603	NA		177.454	4.63666	5.20468
QU-11-13-B17	UK009_261	NA	465	9600	452.1	2.04016	NA	NA	35.791	2.3005	0.0482	3.75324	NA	NA	0.185684	4.40217	0.02794	2.3005	0.24818	NA	NA	NA	NA	NA	177.643	#NAME?	#NAME?	172.94	#NAME?	#NAME?	NA	NA	NA	11.4988	NA		177.643	4.03213	4.67536
QU-11-13-B17	UK009_56	NA	88	1758	91.6	1.96567	NA	NA	35.461	3.16776	0.0488	7.35879	NA	NA	0.189745	8.01165	0.0282	3.16776	0.1913	NA	NA	NA	NA	NA	179.273	#NAME?	#NAME?	176.412	#NAME?	#NAME?	NA	NA	NA	63.0878	NA		179.273	5.60313	6.09097
QU-11-13-B17	UK009_235	NA	191	3760	157	2.63866	NA	NA	35.461	2.74495	0.0473	5.37887	NA	NA	0.183913	6.03879	0.0282	2.74495	0.065844	NA	NA	NA	NA	NA	179.273	#NAME?	#NAME?	171.422	#NAME?	#NAME?	NA	NA	NA	6.37567	NA	CL	179.273	4.85498	5.41061
QU-11-13-B17	UK009_287	NA	143	3010	135.4	3.63978	NA	NA	35.4359	2.86248	0.048	6.04684	NA	NA	0.186767	6.69014	0.02822	2.86248	0.096696	NA	NA	NA	NA	NA	179.398	#NAME?	#NAME?	173.867	#NAME?	#NAME?	NA	NA	NA	25.1617	NA		179.398	5.06643	5.60184
QU-11-13-B17	UK009_129	NA	309	6750	311	2.61345	NA	NA	35.3732	2.45837	0.0497	4.42785	NA	NA	0.193724	5.06452	0.02827	2.45837	-0.16467	NA	NA	NA	NA	NA	179.712	#NAME?	#NAME?	179.802	#NAME?	#NAME?	NA	NA	NA	98.0306	NA		179.712	4.35844	4.9726
QU-11-13-B17	UK009_37	NA	83	1520	75	2.08914	NA	NA	34.965	3.2558	0.0501	7.53497	NA	NA	0.197563	8.20829	0.0286	3.2558	0.064458	NA	NA	NA	NA	NA	181.78	#NAME?	#NAME?	183.062	#NAME?	#NAME?	NA	NA	NA	83.9241	NA		181.78	5.83837	6.32061
QU-11-13-B17	UK009_228	NA	72	1299	60.5	3.08359	NA	NA	33.7838	3.35363	0.0519	7.98094	NA	NA	0.211817	8.65692	0.0296	3.35363	-0.0039804	NA	NA	NA	NA	NA	188.044	#NAME?	#NAME?	195.076	#NAME?	#NAME?	NA	NA	NA	32.2512	NA		188.044	6.21823	6.70339
QU-11-13-B17	UK009_257	NA	530	9470	201.5	4.19792	NA	NA	15.6986	2.30642	0.0542	3.55979	NA	NA	0.476036	4.24166	0.0637	2.30642	0.22232	NA	NA	NA	NA	NA	398.088	#NAME?	#NAME?	395.35	#NAME?	#NAME?	NA	NA	NA	64.0374	NA		398.088	8.90997	10.3252
QU-11-13-B17	UK009_1	NA	63	1340	80.4	3.58929	NA	NA	42.5532	3.33405	0.0418	8.42381	NA	NA	0.13544	9.05961	0.0235	3.33405	0.14278	NA	NA	NA	NA	NA	149.738	#NAME?	#NAME?	128.974	#NAME?	#NAME?	NA	NA	NA	0.00426294	NA	CL
QU-11-13-B17	UK009_15	NA	119	2049	125	2.22025	NA	NA	44.9035	3.07763	0.0571	6.51326	NA	NA	0.175331	7.20378	0.02227	3.07763	-0.081207	NA	NA	NA	NA	NA	141.986	#NAME?	#NAME?	164.035	#NAME?	#NAME?	NA	NA	NA	0.000999708	NA
QU-11-13-B17	UK009_17	NA	90.5	1432	85.8	3.22678	NA	NA	42.8633	3.29259	0.061	7.27589	NA	NA	0.196221	7.98622	0.02333	3.29259	-0.092613	NA	NA	NA	NA	NA	148.667	#NAME?	#NAME?	181.924	#NAME?	#NAME?	NA	NA	NA	7.13254e-06	NA
QU-11-13-B17	UK009_23	NA	212	3930	213.3	1.94086	NA	NA	37.7786	2.72217	0.0547	5.15666	NA	NA	0.199638	5.83107	0.02647	2.72217	0.23811	NA	NA	NA	NA	NA	168.417	#NAME?	#NAME?	184.82	#NAME?	#NAME?	NA	NA	NA	0.0188431	NA
QU-11-13-B17	UK009_29	NA	1670	15500	1074	9.65827	NA	NA	49.975	2.10191	0.108	2.23786	NA	NA	0.29797	3.07019	0.02001	2.10191	0.40947	NA	NA	NA	NA	NA	127.719	#NAME?	#NAME?	264.813	#NAME?	#NAME?	NA	NA	NA	0	NA
QU-11-13-B17	UK009_33	NA	36.5	684	58.2	2.83074	NA	NA	56.8828	3.78449	0.062	10.5046	NA	NA	0.150284	11.1656	0.01758	3.78449	0.051765	NA	NA	NA	NA	NA	112.343	#NAME?	#NAME?	142.162	#NAME?	#NAME?	NA	NA	NA	0.0025757	NA
QU-11-13-B17	UK009_41	NA	275	5020	262.7	1.56276	NA	NA	36.8596	2.59945	0.0548	4.6416	NA	NA	0.20499	5.31992	0.02713	2.59945	-0.044992	NA	NA	NA	NA	NA	172.561	#NAME?	#NAME?	189.339	#NAME?	#NAME?	NA	NA	NA	0.00331894	NA
QU-11-13-B17	UK009_64	NA	99	2180	114.3	2.74101	NA	NA	36.846	3.0419	0.0442	7.01646	NA	NA	0.165399	7.64748	0.02714	3.0419	-0.20149	NA	NA	NA	NA	NA	172.624	#NAME?	#NAME?	155.418	#NAME?	#NAME?	NA	NA	NA	0.0628211	NA
QU-11-13-B17	UK009_77	NA	59.9	1566	88.2	2.54913	NA	NA	40.3226	3.23756	0.0399	8.59748	NA	NA	0.136435	9.18686	0.0248	3.23756	-0.090105	NA	NA	NA	NA	NA	157.921	#NAME?	#NAME?	129.864	#NAME?	#NAME?	NA	NA	NA	7.00261e-06	NA
QU-11-13-B17	UK009_88	NA	83.7	1448	87.1	3.27321	NA	NA	42.1941	3.28571	0.0601	7.50942	NA	NA	0.196392	8.19678	0.0237	3.28571	0.050659	NA	NA	NA	NA	NA	150.998	#NAME?	#NAME?	182.069	#NAME?	#NAME?	NA	NA	NA	0.000105294	NA
QU-11-13-B17	UK009_99	NA	167	3070	156.1	1.75196	NA	NA	38.8954	2.85185	0.0577	5.67906	NA	NA	0.20454	6.3549	0.02571	2.85185	-0.0061024	NA	NA	NA	NA	NA	163.643	#NAME?	#NAME?	188.961	#NAME?	#NAME?	NA	NA	NA	3.35035e-05	NA
QU-11-13-B17	UK009_103	NA	770	9250	457	1.84572	NA	NA	37.0096	2.31665	0.084	3.06068	NA	NA	0.312943	3.83857	0.02702	2.31665	0.65144	NA	NA	NA	NA	NA	171.87	#NAME?	#NAME?	276.46	#NAME?	#NAME?	NA	NA	NA	3.88396e-145	NA
QU-11-13-B17	UK009_106	NA	96	1650	116.1	4.81743	NA	NA	53.1067	3.20584	0.0575	7.10433	NA	NA	0.149286	7.79416	0.01883	3.20584	-0.17453	NA	NA	NA	NA	NA	120.257	#NAME?	#NAME?	141.281	#NAME?	#NAME?	NA	NA	NA	0.000919246	NA
QU-11-13-B17	UK009_107	NA	86	1457	84.7	2.40011	NA	NA	42.4628	3.28187	0.0586	7.42753	NA	NA	0.190279	8.12028	0.02355	3.28187	-0.12194	NA	NA	NA	NA	NA	150.053	#NAME?	#NAME?	176.867	#NAME?	#NAME?	NA	NA	NA	0.00116162	NA
QU-11-13-B17	UK009_118	NA	105	1720	96.2	2.64286	NA	NA	42.517	3.18083	0.0606	6.85146	NA	NA	0.196522	7.55382	0.02352	3.18083	-0.29434	NA	NA	NA	NA	NA	149.864	#NAME?	#NAME?	182.179	#NAME?	#NAME?	NA	NA	NA	2.76805e-06	NA
QU-11-13-B17	UK009_121	NA	142	2669	158.2	2.36472	NA	NA	42.735	2.92807	0.0547	6.06403	NA	NA	0.176484	6.73394	0.0234	2.92807	0.04556	NA	NA	NA	NA	NA	149.108	#NAME?	#NAME?	165.03	#NAME?	#NAME?	NA	NA	NA	0.0626626	NA
QU-11-13-B17	UK009_125	NA	84	1077	67.8	2.78211	NA	NA	44.2478	3.47419	0.072	7.49856	NA	NA	0.224358	8.26428	0.0226	3.47419	0.16031	NA	NA	NA	NA	NA	144.067	#NAME?	#NAME?	205.531	#NAME?	#NAME?	NA	NA	NA	2.28752e-15	NA
QU-11-13-B17	UK009_126	NA	233	1437	69.6	1.97503	NA	NA	38.1679	3.29043	0.155	4.96339	NA	NA	0.559931	5.95501	0.0262	3.29043	0.75116	NA	NA	NA	NA	NA	166.721	#NAME?	#NAME?	451.481	#NAME?	#NAME?	NA	NA	NA	2.08438e-137	NA
QU-11-13-B17	UK009_140	NA	399	7410	375.2	2.01504	NA	NA	37.5799	2.41553	0.0531	3.99295	NA	NA	0.194823	4.66673	0.02661	2.41553	-0.020214	NA	NA	NA	NA	NA	169.296	#NAME?	#NAME?	180.736	#NAME?	#NAME?	NA	NA	NA	0.0578488	NA
QU-11-13-B17	UK009_148	NA	43.7	986	54.86	2.42636	NA	NA	39.3701	3.53247	0.0429	9.76693	NA	NA	0.150242	10.3861	0.0254	3.53247	0.25111	NA	NA	NA	NA	NA	161.694	#NAME?	#NAME?	142.126	#NAME?	#NAME?	NA	NA	NA	0.236319	NA
QU-11-13-B17	UK009_150	NA	104	1720	87.5	2.32095	NA	NA	40.3226	3.18083	0.0619	6.87803	NA	NA	0.211662	7.57793	0.0248	3.18083	0.55178	NA	NA	NA	NA	NA	157.921	#NAME?	#NAME?	194.947	#NAME?	#NAME?	NA	NA	NA	2.75125e-07	NA
QU-11-13-B17	UK009_158	NA	187	1489	80.2	2.68497	NA	NA	34.8432	3.26846	0.132	5.42511	NA	NA	0.522345	6.33361	0.0287	3.26846	0.64285	NA	NA	NA	NA	NA	182.407	#NAME?	#NAME?	426.716	#NAME?	#NAME?	NA	NA	NA	1.23093e-101	NA
QU-11-13-B17	UK009_162	NA	86	1470	75	3.43092	NA	NA	41.6667	3.27638	0.061	7.42753	NA	NA	0.201856	8.11806	0.024	3.27638	0.086579	NA	NA	NA	NA	NA	152.887	#NAME?	#NAME?	186.696	#NAME?	#NAME?	NA	NA	NA	1.6066e-05	NA	CL
QU-11-13-B17	UK009_168	NA	64.4	1038	57.1	2.45697	NA	NA	39.6825	3.49842	0.0607	8.34926	NA	NA	0.210907	9.05257	0.0252	3.49842	0.15498	NA	NA	NA	NA	NA	160.437	#NAME?	#NAME?	194.313	#NAME?	#NAME?	NA	NA	NA	0.000661297	NA	CL, E
QU-11-13-B17	UK009_169	NA	57	877	59.7	3.2623	NA	NA	49.7018	3.61132	0.062	8.77178	NA	NA	0.171997	9.48608	0.02012	3.61132	0.16465	NA	NA	NA	NA	NA	128.414	#NAME?	#NAME?	161.151	#NAME?	#NAME?	NA	NA	NA	8.81241e-05	NA
QU-11-13-B17	UK009_170	NA	83	1392	76.6	3.66157	NA	NA	42.735	3.31022	0.0582	7.53497	NA	NA	0.187776	8.23002	0.0234	3.31022	0.12707	NA	NA	NA	NA	NA	149.108	#NAME?	#NAME?	174.73	#NAME?	#NAME?	NA	NA	NA	0.00292562	NA
QU-11-13-B17	UK009_171	NA	530	3760	230	2.51917	NA	NA	48.0769	2.74495	0.112	3.55979	NA	NA	0.321205	4.4952	0.0208	2.74495	0.97655	NA	NA	NA	NA	NA	132.71	#NAME?	#NAME?	282.829	#NAME?	#NAME?	NA	NA	NA	1.81126e-186	NA
QU-11-13-B17	UK009_174	NA	178	3370	283	2.97895	NA	NA	61.3497	2.80218	0.0557	5.53442	NA	NA	0.125183	6.20339	0.0163	2.80218	-0.035072	NA	NA	NA	NA	NA	104.229	#NAME?	#NAME?	119.76	#NAME?	#NAME?	NA	NA	NA	8.47422e-05	NA
QU-11-13-B17	UK009_175	NA	102	1800	100.6	2.75315	NA	NA	43.122	3.1537	0.0576	6.93226	NA	NA	0.184172	7.61591	0.02319	3.1537	0.1317	NA	NA	NA	NA	NA	147.785	#NAME?	#NAME?	171.645	#NAME?	#NAME?	NA	NA	NA	0.00167822	NA
QU-11-13-B17	UK009_177	NA	98	1694	144.8	2.06562	NA	NA	61.4251	3.18998	0.0567	7.04533	NA	NA	0.127274	7.73387	0.01628	3.18998	-0.0023207	NA	NA	NA	NA	NA	104.103	#NAME?	#NAME?	121.645	#NAME?	#NAME?	NA	NA	NA	0.00170188	NA
QU-11-13-B17	UK009_181	NA	236	4140	292	1.66192	NA	NA	53.4188	2.6956	0.0579	4.93777	NA	NA	0.149446	5.62564	0.01872	2.6956	0.53575	NA	NA	NA	NA	NA	119.561	#NAME?	#NAME?	141.423	#NAME?	#NAME?	NA	NA	NA	3.56563e-09	NA
QU-11-13-B17	UK009_182	NA	203	3950	190.6	2.24764	NA	NA	35.3482	2.71957	0.0543	5.24793	NA	NA	0.211804	5.91074	0.02829	2.71957	0.081253	NA	NA	NA	NA	NA	179.837	#NAME?	#NAME?	195.065	#NAME?	#NAME?	NA	NA	NA	0.117207	NA
QU-11-13-B17	UK009_185	NA	190	3300	165.4	1.46631	NA	NA	37.8358	2.81329	0.0559	5.3903	NA	NA	0.203709	6.08029	0.02643	2.81329	0.17315	NA	NA	NA	NA	NA	168.166	#NAME?	#NAME?	188.26	#NAME?	#NAME?	NA	NA	NA	0.00175173	NA
QU-11-13-B17	UK009_187	NA	129	2330	192.1	2.18048	NA	NA	64.8088	3.00399	0.0576	6.30414	NA	NA	0.122543	6.98327	0.01543	3.00399	-0.0050473	NA	NA	NA	NA	NA	98.7086	#NAME?	#NAME?	117.375	#NAME?	#NAME?	NA	NA	NA	1.269e-05	NA
QU-11-13-B17	UK009_202	NA	109	1950	149	2.41883	NA	NA	59.312	3.10649	0.0566	6.74864	NA	NA	0.131576	7.42929	0.01686	3.10649	-0.15007	NA	NA	NA	NA	NA	107.78	#NAME?	#NAME?	125.512	#NAME?	#NAME?	NA	NA	NA	0.00105012	NA
QU-11-13-B17	UK009_213	NA	190	2750	141.2	1.90296	NA	NA	38.0807	2.91162	0.0695	5.3903	NA	NA	0.251641	6.12641	0.02626	2.91162	0.25867	NA	NA	NA	NA	NA	167.098	#NAME?	#NAME?	227.908	#NAME?	#NAME?	NA	NA	NA	1.96236e-24	NA
QU-11-13-B17	UK009_218	NA	66	1230	89.4	2.69439	NA	NA	54.407	3.38831	0.0572	8.2668	NA	NA	0.144958	8.93424	0.01838	3.38831	0.10275	NA	NA	NA	NA	NA	117.409	#NAME?	#NAME?	137.451	#NAME?	#NAME?	NA	NA	NA	0.0190953	NA
QU-11-13-B17	UK009_250	NA	76.6	1341	76.8	3.27226	NA	NA	42.5713	3.33359	0.0565	7.78352	NA	NA	0.182992	8.46735	0.02349	3.33359	0.13295	NA	NA	NA	NA	NA	149.675	#NAME?	#NAME?	170.632	#NAME?	#NAME?	NA	NA	NA	0.0695153	NA
QU-11-13-B17	UK009_254	NA	50.7	814	45.53	3.40793	NA	NA	41.841	3.66241	0.063	9.19731	NA	NA	0.207606	9.89968	0.0239	3.66241	-0.090146	NA	NA	NA	NA	NA	152.257	#NAME?	#NAME?	191.542	#NAME?	#NAME?	NA	NA	NA	0.000167389	NA
QU-11-13-B17	UK009_258	NA	93	1597	152.3	2.70515	NA	NA	70.8717	3.22562	0.0578	7.19614	NA	NA	0.112449	7.88601	0.01411	3.22562	0.13182	NA	NA	NA	NA	NA	90.3232	#NAME?	#NAME?	108.203	#NAME?	#NAME?	NA	NA	NA	0.000167064	NA
QU-11-13-B17	UK009_260	NA	83	1935	139.1	2.24717	NA	NA	53.2198	3.11101	0.0417	7.53497	NA	NA	0.108035	8.15194	0.01879	3.11101	0.080219	NA	NA	NA	NA	NA	120.004	#NAME?	#NAME?	104.166	#NAME?	#NAME?	NA	NA	NA	0.00202515	NA
QU-11-13-B17	UK009_268	NA	147	2343	136.4	2.24712	NA	NA	41.5973	3.00084	0.0626	5.97974	NA	NA	0.207496	6.69047	0.02404	3.00084	0.11447	NA	NA	NA	NA	NA	153.138	#NAME?	#NAME?	191.449	#NAME?	#NAME?	NA	NA	NA	6.85675e-11	NA
QU-11-13-B17	UK009_276	NA	167	3080	173	2.14907	NA	NA	42.4448	2.8501	0.0551	5.67906	NA	NA	0.17899	6.35412	0.02356	2.8501	-0.24995	NA	NA	NA	NA	NA	150.116	#NAME?	#NAME?	167.191	#NAME?	#NAME?	NA	NA	NA	0.0110244	NA
QU-11-13-B17	UK009_278	NA	80.8	1055	56.2	2.55455	NA	NA	41.4938	3.48773	0.0806	7.61728	NA	NA	0.267826	8.37778	0.0241	3.48773	-0.088055	NA	NA	NA	NA	NA	153.516	#NAME?	#NAME?	240.954	#NAME?	#NAME?	NA	NA	NA	4.30888e-22	NA
QU-11-13-B17	UK009_279	NA	134	2390	134.1	3.14789	NA	NA	43.4405	2.98963	0.0541	6.20792	NA	NA	0.171713	6.8903	0.02302	2.98963	0.11099	NA	NA	NA	NA	NA	146.714	#NAME?	#NAME?	160.905	#NAME?	#NAME?	NA	NA	NA	0.228502	NA
QU-11-13-B17	UK009_292	NA	277	5150	264.8	3.12633	NA	NA	40.2576	2.58696	0.0549	4.62802	NA	NA	0.188029	5.30197	0.02484	2.58696	0.0035205	NA	NA	NA	NA	NA	158.172	#NAME?	#NAME?	174.946	#NAME?	#NAME?	NA	NA	NA	0.000774051	NA
QU-11-13-B17	UK009_296	NA	89	1530	108.5	3.02228	NA	NA	56.2746	3.25178	0.0581	7.32524	NA	NA	0.142352	8.01456	0.01777	3.25178	0.017379	NA	NA	NA	NA	NA	113.547	#NAME?	#NAME?	135.137	#NAME?	#NAME?	NA	NA	NA	0.000418502	NA
QU-11-13-B17	UK009_300	NA	75	1460	128.3	2.88964	NA	NA	71.1238	3.2806	0.0585	7.85025	NA	NA	0.113408	8.50816	0.01406	3.2806	0.11749	NA	NA	NA	NA	NA	90.0053	#NAME?	#NAME?	109.078	#NAME?	#NAME?	NA	NA	NA	0.000340021	NA

## Sheet: DZ 2
QU-11-13		f206c	207Pb CPS	206Pb CPS	U (ppm)1	U/Th	206Pb/204Pb	1s %	Data for Tera-Wasserburg plot2				208Pb/206Pb	2sx (%)	Data for Wetherill plot2					208Pb/232Th	2sx (%)	Dates									208Pb/232Th			Prob. Conc. (%)	% conc3	Comments	Accepted Ages4
Sample	Spot								238U/206Pb	2sx (%)	207Pb/206Pb	2sx (%)			207Pb/235Pb	2sx (%)	206Pb/238U	2sx (%)	Rho			207Pb/206Pb	2sx (ABS)	2stotal (ABS)	206Pb/238U	2sx (ABS)	2stotal (ABS)	207Pb/235Pb	2sx (ABS)	2stotal (ABS)							Date (Ma)	2sx (ABS)	2sx (%)	2stotal (ABS)	2stotal (%)
UK006	UK006_28	NA	31	567	80.4	3.46701	NA	NA	60.9756	5.22365	0.062	41.4045	NA	NA	0.140196	41.7327	0.0164	5.22365	0.016694	NA	NA	674.109	990.682	991.014	104.864	5.4334	5.61222	133.219	52.1489	52.19	NA			0.284762	84.4441		104.864	5.4334	5.18139	5.61222	5.33942
UK006	UK006_219	NA	535	10840	1601	1.60421	NA	NA	60.9756	3.36099	0.0511	5.97637	NA	NA	0.115549	6.85662	0.0164	3.36099	0.076913	NA	NA	245.343	137.959	139.724	104.864	3.49594	3.76786	111.029	7.21148	7.41875	NA			0.11321	57.2584		104.864	3.49594	3.3338	3.76786	3.55773
UK006	UK006_50	NA	21	383	53.2	2.15385	NA	NA	59.1716	4.88057	0.061	54.2299	NA	NA	0.14214	54.4491	0.0169	4.88057	0.10745	NA	NA	NA	NA	NA	108.034	5.22875	5.42542	134.949	68.9104	68.9423	NA			0.437676	83.0995		108.034	5.22875	4.83991	5.42542	5.02512
UK006	UK006_24	NA	193	4310	580	1.33641	NA	NA	58.9971	3.365	0.0491	11.7915	NA	NA	0.11475	12.2623	0.01695	3.365	0.18135	NA	NA	152.609	278.735	279.668	108.351	3.61554	3.89611	110.301	12.8174	12.9337	NA			0.75842	29.0009		108.351	3.61554	3.33687	3.89611	3.59395
UK006	UK006_287	NA	109	2100	295.4	2.23618	NA	NA	58.9971	3.4978	0.0548	17.1778	NA	NA	0.128071	17.5303	0.01695	3.4978	0.16888	NA	NA	404.072	391.764	392.394	108.351	3.75823	4.02888	122.363	20.2112	20.3012	NA			0.162371	73.1852		108.351	3.75823	3.46857	4.02888	3.71703
UK006	UK006_66	NA	50.9	962	145.4	2.41528	NA	NA	58.8235	4.40934	0.057	29.707	NA	NA	0.133606	30.0324	0.017	4.40934	-0.081858	NA	NA	491.533	693.137	693.54	108.668	4.75138	4.96945	127.333	35.9554	36.0101	NA			0.312454	77.892		108.668	4.75138	4.37239	4.96945	4.55218
UK006	UK006_97	NA	176	3430	528	1.85263	NA	NA	57.971	3.57507	0.0532	12.4966	NA	NA	0.126532	12.9979	0.01725	3.57507	-0.089994	NA	NA	337.336	285.897	286.751	110.252	3.90808	4.17788	120.977	14.8249	14.9447	NA			0.172869	67.3168		110.252	3.90808	3.54467	4.17788	3.75919
UK006	UK006_17	NA	65.1	1430	194.5	1.95674	NA	NA	57.9039	3.69068	0.048	24.7211	NA	NA	0.114297	24.9951	0.01727	3.69068	-0.1922	NA	NA	99.2691	609.759	610.256	110.379	4.03906	4.30123	109.889	26.0383	26.0954	NA			0.971109	-11.1919		110.379	4.03906	3.65926	4.30123	3.89764
UK006	UK006_30	NA	26.4	595	83	1.99041	NA	NA	57.8035	4.80996	0.049	45.9943	NA	NA	0.116881	46.2451	0.0173	4.80996	0.05921	NA	NA	NA	NA	NA	110.569	5.27299	5.47708	112.24	49.1781	49.2096	NA			0.945788	25.2056		110.569	5.27299	4.76895	5.47708	4.95314
UK006	UK006_292	NA	50.4	900	122	2.8046	NA	NA	57.4713	4.56978	0.057	29.6174	NA	NA	0.136749	29.9679	0.0174	4.56978	0.18263	NA	NA	491.533	690.799	691.202	111.203	5.03815	5.25375	130.144	36.6214	36.6773	NA			0.297584	77.3763		111.203	5.03815	4.53059	5.25375	4.72987
UK006	UK006_8	NA	68	1280	174.1	2.118	NA	NA	57.4383	3.97009	0.0529	24.0073	NA	NA	0.126986	24.3333	0.01741	3.97009	-0.012707	NA	NA	324.51	565.86	566.345	111.266	4.37947	4.62615	121.386	27.847	27.9114	NA			0.475618	65.7125		111.266	4.37947	3.93602	4.62615	4.14805
UK006	UK006_189	NA	70	1370	196	3.58974	NA	NA	57.3394	4.00549	0.0486	23.6693	NA	NA	0.116865	24.0058	0.01744	4.00549	-0.040568	NA	NA	128.579	578.403	578.913	111.456	4.426	4.67103	112.226	25.5106	25.5713	NA			0.952935	13.3165		111.456	4.426	3.97106	4.67103	4.18988
UK006	UK006_202	NA	144	2880	356.7	2.05591	NA	NA	57.3066	3.83564	0.0522	15.0434	NA	NA	0.125594	15.5247	0.01745	3.83564	-0.043359	NA	NA	294.181	348.421	349.146	111.52	4.24071	4.49613	120.13	17.5907	17.6904	NA			0.347695	62.0914	CL	111.52	4.24071	3.80266	4.49613	4.0122
UK006	UK006_41	NA	50.7	1016	139	3.30166	NA	NA	57.1429	4.55475	0.0558	29.1547	NA	NA	0.13464	29.5084	0.0175	4.55475	-0.11573	NA	NA	444.419	684.669	685.08	111.837	5.04994	5.26745	128.258	35.5687	35.6247	NA			0.371619	74.8354		111.837	5.04994	4.51547	5.26745	4.6864
UK006	UK006_161	NA	40.4	738	94.2	2.20609	NA	NA	57.1429	4.77609	0.055	34.5367	NA	NA	0.13271	34.8653	0.0175	4.77609	0.0033103	NA	NA	412.223	835.947	836.324	111.837	5.29535	5.50317	126.529	41.5001	41.5469	NA			0.485072	72.8699		111.837	5.29535	4.7349	5.50317	4.91085
UK006	UK006_173	NA	68	1350	179	2.21535	NA	NA	56.7215	3.92974	0.0533	24.1363	NA	NA	0.129563	24.4541	0.01763	3.92974	-0.045565	NA	NA	341.589	567.336	567.817	112.66	4.38879	4.64095	123.705	28.4883	28.5535	NA			0.448774	67.0188		112.66	4.38879	3.8956	4.64095	4.10765
UK006	UK006_224	NA	154	3080	402	1.76316	NA	NA	56.6893	3.52012	0.0547	13.6675	NA	NA	0.133042	14.1135	0.01764	3.52012	0.0088008	NA	NA	399.981	309.805	310.581	112.723	3.93351	4.21332	126.827	16.8286	16.944	NA			0.104103	71.8178		112.723	3.93351	3.48953	4.21332	3.71493
UK006	UK006_39	NA	114	2240	309.2	1.63511	NA	NA	56.4653	3.54676	0.0535	16.8172	NA	NA	0.130639	17.1871	0.01771	3.54676	0.060719	NA	NA	350.061	386.979	387.628	113.167	3.97873	4.25766	124.672	20.1669	20.2603	NA			0.2599	67.6723		113.167	3.97873	3.51581	4.25766	3.75237
UK006	UK006_244	NA	104	2120	297.5	1.61949	NA	NA	56.4653	3.69218	0.0547	17.9035	NA	NA	0.133569	18.2803	0.01771	3.69218	0.19396	NA	NA	399.981	409.278	409.886	113.167	4.14186	4.41049	127.3	21.8745	21.9641	NA			0.190783	71.707		113.167	4.14186	3.65996	4.41049	3.89802
UK006	UK006_269	NA	79	1450	202.6	2.07157	NA	NA	56.2114	3.68636	0.0551	21.5139	NA	NA	0.135154	21.8274	0.01779	3.68636	0.16415	NA	NA	416.283	494.893	495.412	113.674	4.15369	4.42391	128.718	26.3939	26.4698	NA			0.251221	72.6932		113.674	4.15369	3.65405	4.42391	3.89251
UK006	UK006_146	NA	105	2210	305.7	2.05859	NA	NA	56.1482	3.46631	0.047	17.8556	NA	NA	0.115415	18.1889	0.01781	3.46631	-0.040713	NA	NA	49.2271	435.688	436.341	113.8	3.91006	4.1966	110.907	19.1123	19.1914	NA			0.76823	-131.174		113.8	3.91006	3.43589	4.1966	3.69216
UK006	UK006_273	NA	59.4	1324	176	3.23529	NA	NA	56.1482	3.93124	0.0489	26.1631	NA	NA	0.120081	26.4568	0.01781	3.93124	0.014739	NA	NA	143.039	643.189	643.661	113.8	4.4345	4.68911	115.145	28.8076	28.864	NA			0.926322	20.4411		113.8	4.4345	3.89674	4.68911	4.11945
UK006	UK006_215	NA	28.4	531	71.7	2.49826	NA	NA	55.8659	4.93214	0.067	44.232	NA	NA	0.165359	44.5062	0.0179	4.93214	-0.35793	NA	NA	837.774	1045.18	1045.5	114.37	5.59116	5.79716	155.384	64.2093	64.2538	NA			0.224861	86.3483		114.37	5.59116	4.88865	5.79716	5.00527
UK006	UK006_284	NA	54.9	989	137.2	2.76056	NA	NA	55.7103	3.74185	0.0585	27.9209	NA	NA	0.144784	28.1706	0.01795	3.74185	0.074623	NA	NA	548.538	640.318	640.733	114.687	4.25346	4.52226	137.296	36.1915	36.2541	NA			0.215498	79.0923		114.687	4.25346	3.70876	4.52226	3.93948
UK006	UK006_125	NA	84.9	1582	222	2.74413	NA	NA	55.6793	3.70738	0.0544	20.5929	NA	NA	0.134712	20.9239	0.01796	3.70738	-0.063665	NA	NA	387.646	474.969	475.51	114.75	4.21659	4.48789	128.323	25.2281	25.3069	NA			0.296399	70.3982		114.75	4.21659	3.67458	4.48789	3.89432
UK006	UK006_99	NA	61	1240	170.4	1.97909	NA	NA	55.6174	3.8084	0.0526	25.6818	NA	NA	0.1304	25.9626	0.01798	3.8084	0.18787	NA	NA	311.581	610.234	610.696	114.877	4.33621	4.60103	124.457	30.4195	30.4814	NA			0.523647	63.131		114.877	4.33621	3.77466	4.60103	4.00747
UK006	UK006_229	NA	50.1	1125	157.7	2.08047	NA	NA	55.5556	4.08145	0.0463	29.7238	NA	NA	0.114909	30.0028	0.018	4.08145	0.049624	NA	NA	13.2704	760.983	761.431	115.004	4.65219	4.90048	110.446	31.4083	31.4561	NA			0.771913	-766.618		115.004	4.65219	4.04526	4.90048	4.26363
UK006	UK006_116	NA	176	3620	502	1.55418	NA	NA	55.4939	3.28594	0.0501	12.3524	NA	NA	0.124478	12.7819	0.01802	3.28594	-0.011374	NA	NA	199.635	289.711	290.597	115.13	3.74953	4.05413	119.124	14.3681	14.4881	NA			0.592277	42.3298		115.13	3.74953	3.25677	4.05413	3.51332
UK006	UK006_296	NA	74	1540	210.9	2.96208	NA	NA	55.1268	3.88295	0.0502	22.4191	NA	NA	0.125557	22.7529	0.01814	3.88295	0.046511	NA	NA	204.264	537.803	538.326	115.89	4.45975	4.72203	120.098	25.7771	25.8453	NA			0.746187	43.2647		115.89	4.45975	3.84826	4.72203	4.07141
UK006	UK006_183	NA	106	2140	283.7	1.66588	NA	NA	55.0661	3.35491	0.049	17.6389	NA	NA	0.122691	17.9551	0.01816	3.35491	0.092763	NA	NA	147.831	422.147	422.793	116.017	3.85744	4.15852	117.509	19.9263	20.0109	NA			0.881101	21.5208		116.017	3.85744	3.3249	4.15852	3.58352
UK006	UK006_149	NA	63.9	1510	211	2.28108	NA	NA	55.0055	3.80934	0.0438	24.8919	NA	NA	0.109792	25.1817	0.01818	3.80934	0.14695	NA	NA	-121.924	642.189	642.707	116.143	4.38467	4.65232	105.775	25.3007	25.3553	NA			0.405016	195.259		116.143	4.38467	3.77523	4.65232	4.00746
UK006	UK006_211	NA	101	1910	235	2.21698	NA	NA	54.9451	4.25341	0.0557	18.4115	NA	NA	0.139774	18.8965	0.0182	4.25341	0.18235	NA	NA	440.43	418.352	418.941	116.27	4.90111	5.14245	132.843	23.5341	23.6243	NA			0.155402	73.6008		116.27	4.90111	4.21528	5.14245	4.41982
UK006	UK006_289	NA	35.8	653	88.8	2.09929	NA	NA	54.9451	4.45514	0.058	37.2193	NA	NA	0.145546	37.485	0.0182	4.45514	0.24198	NA	NA	529.762	893.304	893.659	116.27	5.13355	5.36444	137.972	48.3954	48.4427	NA			0.364892	78.0524		116.27	5.13355	4.4152	5.36444	4.62683
UK006	UK006_293	NA	46.4	1069	146.1	1.76024	NA	NA	54.9451	4.25341	0.0462	31.1781	NA	NA	0.115935	31.4669	0.0182	4.25341	0.25391	NA	NA	8.06916	804.508	804.943	116.27	4.90111	5.14245	111.38	33.2058	33.2518	NA			0.761481	-1340.92		116.27	4.90111	4.21528	5.14245	4.41979
UK006	UK006_29	NA	72	1460	186.7	2.64448	NA	NA	54.5256	3.95449	0.0498	23.0989	NA	NA	0.12593	23.435	0.01834	3.95449	0.17373	NA	NA	185.669	557.261	557.775	117.156	4.59109	4.85168	120.434	26.6203	26.6867	NA			0.802795	36.9005		117.156	4.59109	3.91877	4.85168	4.14124
UK006	UK006_68	NA	84	1808	241.3	2.72041	NA	NA	54.4662	3.56937	0.0484	20.8517	NA	NA	0.122523	21.155	0.01836	3.56937	0.0345	NA	NA	118.867	506.06	506.624	117.283	4.1484	4.43567	117.357	23.4501	23.5218	NA			0.994981	1.33263		117.283	4.1484	3.53709	4.43567	3.78197
UK006	UK006_85	NA	99	2190	315	1.575	NA	NA	54.4366	3.59932	0.0467	18.6484	NA	NA	0.118284	18.9926	0.01837	3.59932	-0.05194	NA	NA	33.9129	457.303	457.934	117.346	4.18545	4.47063	113.515	20.4008	20.4782	NA			0.715233	-246.022		117.346	4.18545	3.56675	4.47063	3.81599
UK006	UK006_283	NA	176	3560	465	2.62712	NA	NA	54.2888	3.28467	0.0509	12.4622	NA	NA	0.129273	12.8878	0.01842	3.28467	0.11228	NA	NA	236.304	290.371	291.243	117.663	3.82977	4.14113	123.444	14.9813	15.1044	NA			0.443165	50.2071		117.663	3.82977	3.25487	4.14113	3.51329
UK006	UK006_286	NA	107	2180	286.3	1.97041	NA	NA	54.0833	3.40635	0.0537	17.6821	NA	NA	0.136903	18.0072	0.01849	3.40635	0.0096807	NA	NA	358.489	407.043	407.662	118.106	3.98646	4.28862	130.282	22.0208	22.1137	NA			0.27834	67.0546		118.106	3.98646	3.37533	4.28862	3.62012
UK006	UK006_3	NA	51	1025	123.2	2.24	NA	NA	53.7634	4.4023	0.0487	29.6372	NA	NA	0.124894	29.9624	0.0186	4.4023	-0.089382	NA	NA	133.413	740.328	740.764	118.802	5.18212	5.4207	119.5	33.7908	33.8424	NA			0.967862	10.9518		118.802	5.18212	4.36199	5.4207	4.56186
UK006	UK006_106	NA	48.7	1020	134	3.74302	NA	NA	53.7634	4.4023	0.0539	29.8647	NA	NA	0.13823	30.1874	0.0186	4.4023	0.091662	NA	NA	366.874	713.659	714.071	118.802	5.18212	5.4207	131.466	37.2411	37.2971	NA			0.497547	67.6178		118.802	5.18212	4.36199	5.4207	4.55971
UK006	UK006_184	NA	129	2760	344	3.33333	NA	NA	53.6481	3.56791	0.0506	15.0883	NA	NA	0.130046	15.5044	0.01864	3.56791	0.44343	NA	NA	222.65	354.113	354.845	119.055	4.20879	4.50047	124.139	18.1189	18.222	NA			0.54331	46.5281		119.055	4.20879	3.53516	4.50047	3.78955
UK006	UK006_197	NA	79	1840	226	1.808	NA	NA	53.6193	3.90855	0.0476	21.959	NA	NA	0.122402	22.3042	0.01865	3.90855	-0.010912	NA	NA	79.4346	538.789	539.335	119.118	4.61304	4.8809	117.247	24.7025	24.7705	NA			0.881714	-49.9576		119.118	4.61304	3.87266	4.8809	4.09982
UK006	UK006_4	NA	99	1870	239	2.64967	NA	NA	53.5906	3.58168	0.0522	18.4977	NA	NA	0.134302	18.8413	0.01866	3.58168	0.20086	NA	NA	294.181	431.671	432.274	119.182	4.22949	4.52043	127.956	22.6551	22.7425	NA			0.431064	59.487		119.182	4.22949	3.54878	4.52043	3.79374
UK006	UK006_168	NA	29.4	488	59.4	4.56923	NA	NA	53.4759	4.79897	0.065	43.8681	NA	NA	0.167593	44.1298	0.0187	4.79897	-0.23129	NA	NA	774.336	1046.36	1046.68	119.435	5.67887	5.89966	157.328	64.4033	64.4488	NA			0.258238	84.5759		119.435	5.67887	4.75479	5.89966	4.89893
UK006	UK006_279	NA	46.3	1084	141.3	2.7069	NA	NA	53.4759	4.38953	0.044	31.1832	NA	NA	0.113448	31.4906	0.0187	4.38953	-0.043633	NA	NA	-110.694	824.845	825.294	119.435	5.19435	5.43486	109.114	32.5901	32.6352	NA			0.532345	207.896		119.435	5.19435	4.34911	5.43486	4.56292
UK006	UK006_280	NA	51	1260	171	2.06771	NA	NA	53.4759	4.01056	0.0443	29.403	NA	NA	0.114221	29.6753	0.0187	4.01056	-0.17571	NA	NA	-93.9904	768.486	768.947	119.435	4.7459	5.00799	109.819	30.8982	30.9463	NA			0.546959	227.071		119.435	4.7459	3.97363	5.00799	4.20912
UK006	UK006_214	NA	121	2740	315	3.64162	NA	NA	53.3333	3.57636	0.0512	16.2839	NA	NA	0.132365	16.672	0.01875	3.57636	-0.24889	NA	NA	249.844	381.194	381.875	119.751	4.2432	4.53592	126.22	19.7906	19.888	NA			0.54359	52.0697		119.751	4.2432	3.54335	4.53592	3.77032
UK006	UK006_33	NA	38.2	856	105	2.78515	NA	NA	53.1915	4.57679	0.053	36.2062	NA	NA	0.137384	36.4943	0.0188	4.57679	-0.19091	NA	NA	328.797	898.555	898.931	120.067	5.44437	5.67666	130.711	44.7883	44.8345	NA			0.645936	63.4828		120.067	5.44437	4.53443	5.67666	4.71306
UK006	UK006_128	NA	86.6	1650	215.1	2.00093	NA	NA	53.0223	3.56995	0.054	20.2632	NA	NA	0.140423	20.5753	0.01886	3.56995	-0.12852	NA	NA	371.05	468.364	468.914	120.447	4.25998	4.55488	133.42	25.73	25.8132	NA			0.332338	67.5388		120.447	4.25998	3.5368	4.55488	3.76342
UK006	UK006_10	NA	31.7	587	72	2.91616	NA	NA	52.9101	4.36447	0.053	41.0907	NA	NA	0.138114	41.3218	0.0189	4.36447	0.039708	NA	NA	328.797	1050.23	1050.59	120.7	5.21892	5.46328	131.363	50.9597	51.0007	NA			0.677281	63.2903		120.7	5.21892	4.32387	5.46328	4.52382
UK006	UK006_11	NA	70	1400	163	3.07547	NA	NA	52.9101	4.17368	0.0578	23.6466	NA	NA	0.150623	24.0121	0.0189	4.17368	-0.090574	NA	NA	522.189	537.066	537.538	120.7	4.99077	5.24578	142.462	31.9273	32.0031	NA			0.188213	76.8857		120.7	4.99077	4.13485	5.24578	4.3182
UK006	UK006_43	NA	40.3	959	124.4	2.85321	NA	NA	52.9101	4.36447	0.0444	34.7333	NA	NA	0.115703	35.0064	0.0189	4.36447	-0.077787	NA	NA	NA	NA	NA	120.7	5.21892	5.46328	111.169	36.8778	36.9191	NA			0.610882	236.447		120.7	5.21892	4.32387	5.46328	4.53711
UK006	UK006_231	NA	149	3360	420	2.11055	NA	NA	52.9101	3.35145	0.0485	13.9417	NA	NA	0.126388	14.3389	0.0189	3.35145	0.042183	NA	NA	123.73	332.567	333.37	120.7	4.00757	4.32099	120.847	16.338	16.4466	NA			0.985971	2.44865		120.7	4.00757	3.32027	4.32099	3.57973
UK006	UK006_260	NA	44.3	1030	129.2	3.54945	NA	NA	52.9101	4.36447	0.0459	32.1204	NA	NA	0.119612	32.4156	0.0189	4.36447	0.082992	NA	NA	-7.63342	835.387	835.818	120.7	5.21892	5.46328	114.72	35.1775	35.2234	NA			0.732698	1681.21		120.7	5.21892	4.32387	5.46328	4.52855
UK006	UK006_121	NA	44.7	822	104.9	4.25213	NA	NA	52.6316	4.35219	0.058	31.9656	NA	NA	0.151944	32.2605	0.019	4.35219	-0.0098298	NA	NA	529.762	747.709	748.091	121.333	5.23125	5.47755	143.627	43.233	43.29	NA			0.311317	77.0967		121.333	5.23125	4.31149	5.47755	4.50198
UK006	UK006_263	NA	97	1820	223	1.72868	NA	NA	52.6316	4.16289	0.0586	18.5076	NA	NA	0.153516	18.97	0.019	4.16289	0.30797	NA	NA	552.267	412.437	413.011	121.333	5.00371	5.26067	145.011	25.64	25.7375	NA			0.0567977	78.0301		121.333	5.00371	4.12396	5.26067	4.35669
UK006	UK006_31	NA	54.1	1216	154.3	2.03562	NA	NA	52.2466	3.952	0.0467	27.8471	NA	NA	0.123242	28.1262	0.01914	3.952	0.16178	NA	NA	33.9129	704.215	704.678	122.218	4.78457	5.05648	118.007	31.3448	31.3991	NA			0.78491	-260.389		122.218	4.78457	3.91477	5.05648	4.13706
UK006	UK006_230	NA	39.1	747	96.2	3.16551	NA	NA	52.0833	4.32809	0.0517	35.0243	NA	NA	0.136865	35.2907	0.0192	4.32809	0.29537	NA	NA	272.164	873.48	873.866	122.598	5.25602	5.50618	130.248	43.1654	43.2129	NA			0.715996	54.9544		122.598	5.25602	4.2872	5.50618	4.49755
UK006	UK006_175	NA	72	1750	181	2.24566	NA	NA	51.5464	4.49558	0.0444	24.1445	NA	NA	0.118764	24.5595	0.0194	4.49558	-0.35307	NA	NA	-88.4595	616.98	617.506	123.863	5.5152	5.75891	113.951	26.4786	26.5387	NA			0.49081	240.022	CL, DO	123.863	5.5152	4.45267	5.75891	4.68651
UK006	UK006_288	NA	95	2000	245.7	2.41593	NA	NA	51.4139	3.57977	0.0523	19.1075	NA	NA	0.140256	19.44	0.01945	3.57977	0.12346	NA	NA	298.548	446.216	446.802	124.179	4.40278	4.70596	133.272	24.2845	24.3724	NA			0.453115	58.4058		124.179	4.40278	3.54551	4.70596	3.7868
UK006	UK006_135	NA	143	2950	361	1.61161	NA	NA	51.1771	3.27275	0.0492	14.164	NA	NA	0.132553	14.5372	0.01954	3.27275	0.31989	NA	NA	157.373	335.882	336.668	124.748	4.04345	4.37448	126.39	17.2776	17.3893	NA			0.841807	20.7309		124.748	4.04345	3.24129	4.37448	3.50768
UK006	UK006_46	NA	33.7	686	85.8	2.49419	NA	NA	50.7614	4.45723	0.054	38.9144	NA	NA	0.146677	39.1688	0.0197	4.45723	0.11492	NA	NA	371.05	972.685	973.048	125.76	5.55107	5.80052	138.973	50.916	50.9616	NA			0.603385	66.107		125.76	5.55107	4.41403	5.80052	4.61277
UK006	UK006_134	NA	83	1830	221.4	1.73104	NA	NA	50.3018	3.59814	0.0485	20.7839	NA	NA	0.132941	21.093	0.01988	3.59814	0.035765	NA	NA	123.73	503.843	504.409	126.897	4.5213	4.82957	126.737	25.1368	25.2141	NA			0.989913	-2.5601		126.897	4.5213	3.56295	4.82957	3.806
UK006	UK006_270	NA	47.3	1034	122.8	3.16495	NA	NA	50.2513	3.90363	0.0516	30.7577	NA	NA	0.141581	31.0044	0.0199	3.90363	0.27379	NA	NA	267.725	751.995	752.408	127.024	4.91001	5.19581	134.451	39.0629	39.1186	NA			0.696929	52.5543		127.024	4.91001	3.86542	5.19581	4.09513
UK006	UK006_16	NA	142	3270	376	2.37975	NA	NA	50.1756	3.42182	0.0466	14.1135	NA	NA	0.128054	14.5224	0.01993	3.42182	0.25669	NA	NA	28.7764	342.91	343.718	127.214	4.31035	4.63421	122.348	16.7406	16.8491	NA			0.54655	-342.075		127.214	4.31035	3.38828	4.63421	3.64294
UK006	UK006_139	NA	69.2	1350	148	2.26994	NA	NA	46.9484	4.27479	0.0569	23.72	NA	NA	0.167106	24.1021	0.0213	4.27479	0.041696	NA	NA	487.66	542.185	542.658	135.867	5.74724	6.02749	156.905	35.0543	35.1369	NA			0.237556	72.139		135.867	5.74724	4.23006	6.02749	4.42326
UK006	UK006_12	NA	79.4	1570	173	1.96591	NA	NA	45.8716	3.91039	0.0491	21.3401	NA	NA	0.147584	21.6954	0.0218	3.91039	-0.035771	NA	NA	152.609	515.306	515.857	139.022	5.3781	5.6901	139.776	28.3378	28.4202	NA			0.958549	8.90313		139.022	5.3781	3.86853	5.6901	4.09204
UK006	UK006_123	NA	48.1	913	102.7	2.89296	NA	NA	45.6621	4.2148	0.054	30.6109	NA	NA	0.163057	30.8997	0.0219	4.2148	0.038913	NA	NA	371.05	733.233	733.638	139.653	5.82279	6.11467	153.375	44.0143	44.0775	NA			0.536825	62.3628		139.653	5.82279	4.16947	6.11467	4.37333
UK006	UK006_185	NA	54.6	1040	107.8	2.23651	NA	NA	45.2489	4.1957	0.0541	28.1733	NA	NA	0.164851	28.484	0.0221	4.1957	-0.088963	NA	NA	375.215	667.619	668.046	140.914	5.84819	6.14396	154.94	40.9531	41.0223	NA			0.505515	62.4443		140.914	5.84819	4.15018	6.14396	4.34656
UK006	UK006_206	NA	30.3	540	54.3	3.85106	NA	NA	45.2489	4.88057	0.055	41.4827	NA	NA	0.167593	41.7688	0.0221	4.88057	0.22144	NA	NA	412.223	1045.1	1045.46	140.914	6.80281	7.05868	157.328	60.9492	60.9972	NA			0.585767	65.816		140.914	6.80281	4.82762	7.05868	5.0167
UK006	UK006_241	NA	58	1080	109	2.529	NA	NA	45.045	3.88087	0.0571	26.834	NA	NA	0.174779	27.1132	0.0222	3.88087	-0.074165	NA	NA	495.398	618.873	619.304	141.545	5.43331	5.75318	163.558	40.9808	41.0572	NA			0.296188	71.428		141.545	5.43331	3.83857	5.75318	4.04829
UK006	UK006_78	NA	36.7	762	83.7	2.20844	NA	NA	44.6429	4.32809	0.051	36.7022	NA	NA	0.157514	36.9565	0.0224	4.32809	0.046104	NA	NA	240.83	929.629	930.011	142.806	6.11283	6.40377	148.525	51.107	51.1583	NA			0.823538	40.7025		142.806	6.11283	4.28051	6.40377	4.48268
UK006	UK006_164	NA	65.3	1384	151.6	3.13223	NA	NA	44.6429	3.86661	0.0512	24.7117	NA	NA	0.158132	25.0124	0.0224	3.86661	0.35312	NA	NA	249.844	592.074	592.555	142.806	5.46105	5.78487	149.067	34.6908	34.7668	NA			0.706533	42.8419		142.806	5.46105	3.8241	5.78487	4.05686
UK006	UK006_89	NA	96	2000	211.1	1.86484	NA	NA	44.5831	3.60748	0.0479	19.136	NA	NA	0.148138	19.473	0.02243	3.60748	0.12254	NA	NA	94.3329	464.408	465.018	142.995	5.10173	5.44783	140.266	25.5168	25.609	NA			0.829622	-51.5858		142.995	5.10173	3.56776	5.44783	3.81094
UK006	UK006_177	NA	67.2	1268	133.1	2.36833	NA	NA	44.4444	3.85961	0.0538	24.047	NA	NA	0.166904	24.3547	0.0225	3.85961	-0.042312	NA	NA	362.687	562.872	563.352	143.437	5.47496	5.80075	156.728	35.3851	35.4668	NA			0.463267	60.4517		143.437	5.47496	3.81699	5.80075	4.0333
UK006	UK006_77	NA	59.8	1154	122.1	2.76871	NA	NA	44.2478	3.99781	0.0516	25.9002	NA	NA	0.16079	26.2069	0.0226	3.99781	0.19055	NA	NA	267.725	621.024	621.487	144.067	5.69565	6.01215	151.395	36.8759	36.9494	NA			0.686755	46.1883		144.067	5.69565	3.95347	6.01215	4.17442
UK006	UK006_199	NA	69	1351	149	3.92105	NA	NA	44.2478	3.85269	0.051	24.2649	NA	NA	0.15892	24.5688	0.0226	3.85269	-0.090149	NA	NA	240.83	581.487	581.976	144.067	5.48889	5.81665	149.758	34.222	34.2997	NA			0.7466	40.1789		144.067	5.48889	3.80996	5.81665	4.03143
UK006	UK006_274	NA	52.1	1060	112.6	1.87667	NA	NA	44.2478	3.71524	0.0489	28.8784	NA	NA	0.152377	29.1164	0.0226	3.71524	0.28014	NA	NA	143.039	717.652	718.093	144.067	5.29307	5.63223	144.008	39.1117	39.1749	NA			0.997526	-0.718698		144.067	5.29307	3.67403	5.63223	3.90942
UK006	UK006_103	NA	124	2520	273.9	1.70974	NA	NA	44.1306	3.52271	0.0527	16.0162	NA	NA	0.164654	16.399	0.02266	3.52271	0.01361	NA	NA	315.902	370.209	370.891	144.445	5.0318	5.38923	154.769	23.5451	23.6648	NA			0.391958	54.2753		144.445	5.0318	3.48354	5.38923	3.72021
UK006	UK006_9	NA	30.1	719	70.2	2.6391	NA	NA	44.0529	4.97569	0.041	42.4622	NA	NA	0.128325	42.7527	0.0227	4.97569	0.18775	NA	NA	NA	NA	NA	144.697	7.1195	7.37732	122.591	49.4098	49.4469	NA			0.35708	150.312		144.697	7.1195	4.92027	7.37732	5.09371
UK006	UK006_13	NA	79	1520	153.8	2.0026	NA	NA	44.0529	3.98996	0.0555	21.6077	NA	NA	0.173708	21.973	0.0227	3.98996	0.066338	NA	NA	432.421	495.737	496.252	144.697	5.70906	6.02752	162.632	33.0318	33.1255	NA			0.283113	66.5379		144.697	5.70906	3.94551	6.02752	4.15651
UK006	UK006_34	NA	54.4	974	111.2	2.36596	NA	NA	44.0529	3.84584	0.06	28.0722	NA	NA	0.187793	28.3344	0.0227	3.84584	-0.017592	NA	NA	603.575	637.847	638.256	144.697	5.50285	5.83258	174.744	45.5169	45.5947	NA			0.196965	76.0266		144.697	5.50285	3.803	5.83258	4.01768
UK006	UK006_94	NA	54.6	1031	112.2	2.21302	NA	NA	44.0529	3.84584	0.0526	28.0158	NA	NA	0.164631	28.2785	0.0227	3.84584	-0.16129	NA	NA	311.581	671.486	671.92	144.697	5.50285	5.83258	154.749	40.6109	40.6805	NA			0.63237	53.5603		144.697	5.50285	3.803	5.83258	4.02039
UK006	UK006_102	NA	72	1190	129.9	3.30534	NA	NA	44.0529	3.84584	0.0606	23.0442	NA	NA	0.18967	23.3629	0.0227	3.84584	0.022893	NA	NA	625.066	513.103	513.574	144.697	5.50285	5.83258	176.348	37.8382	37.9332	NA			0.101643	76.8509		144.697	5.50285	3.803	5.83258	4.0162
UK006	UK006_112	NA	63.5	1218	138.7	1.97017	NA	NA	44.0529	3.84584	0.0524	25.1936	NA	NA	0.164006	25.4855	0.0227	3.84584	-0.0082651	NA	NA	302.904	598.594	599.063	144.697	5.50285	5.83258	154.203	36.4765	36.5534	NA			0.608184	52.23		144.697	5.50285	3.803	5.83258	4.02476
UK006	UK006_163	NA	27.9	589	59.78	3.23835	NA	NA	44.0529	4.7999	0.043	44.4509	NA	NA	0.134585	44.7093	0.0227	4.7999	0.07474	NA	NA	NA	NA	NA	144.697	6.86797	7.13489	128.209	53.9006	53.9376	NA			0.536458	186.328		144.697	6.86797	4.74644	7.13489	4.93488
UK006	UK006_220	NA	34.9	696	74	3.07054	NA	NA	44.0529	4.14092	0.055	37.9836	NA	NA	0.172143	38.2086	0.0227	4.14092	-0.11195	NA	NA	412.223	936.567	936.929	144.697	5.92506	6.2325	161.277	57.037	57.0907	NA			0.570134	64.8983		144.697	5.92506	4.09479	6.2325	4.29673
UK006	UK006_228	NA	55.7	895	99.4	3.29139	NA	NA	44.0529	4.46058	0.058	28.0229	NA	NA	0.181533	28.3757	0.0227	4.46058	0.014243	NA	NA	529.762	645.078	645.493	144.697	6.38244	6.66883	169.379	44.2956	44.3711	NA			0.274372	72.6863		144.697	6.38244	4.41089	6.66883	4.5949
UK006	UK006_117	NA	58	1190	154.6	1.93734	NA	NA	43.8596	6.07312	0.0482	26.7477	NA	NA	0.151525	27.4285	0.0228	6.07312	0.41977	NA	NA	109.097	663.428	663.896	145.328	8.72719	8.94057	143.257	36.6632	36.73	NA			0.902727	-33.2094	CL	145.328	8.72719	6.00518	8.94057	6.14759
UK006	UK006_217	NA	40.9	707	79.1	2.56818	NA	NA	43.8596	4.78695	0.054	34.3192	NA	NA	0.169758	34.6515	0.0228	4.78695	0.17359	NA	NA	371.05	836.394	836.775	145.328	6.87893	7.1477	159.209	51.1036	51.162	NA			0.583783	60.8333		145.328	6.87893	4.73339	7.1477	4.92097
UK006	UK006_222	NA	106	2040	218	1.7972	NA	NA	43.802	3.63736	0.0524	17.7714	NA	NA	0.164945	18.1399	0.02283	3.63736	-0.20671	NA	NA	302.904	413.346	413.969	145.517	5.23368	5.5831	155.022	26.0851	26.1936	NA			0.493312	51.9595		145.517	5.23368	3.59662	5.5831	3.81872
UK006	UK006_59	NA	49.5	882	95.3	1.89463	NA	NA	43.6681	4.2785	0.058	29.3064	NA	NA	0.183132	29.617	0.0229	4.2785	0.29395	NA	NA	529.762	677.949	678.352	145.958	6.17464	6.47522	170.752	46.5808	46.6537	NA			0.277877	72.4484		145.958	6.17464	4.23043	6.47522	4.45371
UK006	UK006_221	NA	60.3	879	94.9	2.28675	NA	NA	43.6681	3.83239	0.07	25.932	NA	NA	0.221022	26.2137	0.0229	3.83239	0.076172	NA	NA	928.353	553.557	553.964	145.958	5.53082	5.8645	202.76	48.2165	48.3127	NA			0.0215268	84.2778		145.958	5.53082	3.78933	5.8645	4.01226
UK006	UK006_250	NA	40.4	788	83.8	2.87973	NA	NA	43.6681	4.2785	0.054	34.327	NA	NA	0.170502	34.5926	0.0229	4.2785	-0.082757	NA	NA	371.05	836.616	836.997	145.958	6.17464	6.47522	159.855	51.2082	51.2669	NA			0.595692	60.6635		145.958	6.17464	4.23043	6.47522	4.4265
UK006	UK006_218	NA	69.4	1515	158.8	2.2117	NA	NA	43.592	3.64422	0.046	23.5326	NA	NA	0.145496	23.8131	0.02294	3.64422	-0.09302	NA	NA	-2.38264	589.771	590.298	146.21	5.26824	5.61869	137.928	30.7211	30.7954	NA			0.599237	6236.48		146.21	5.26824	3.6032	5.61869	3.8523
UK006	UK006_67	NA	46.9	941	97.8	2.4697	NA	NA	43.4783	4.11487	0.05	31.0038	NA	NA	0.158562	31.2756	0.023	4.11487	-0.029127	NA	NA	194.993	769.75	770.168	146.588	5.96385	6.27713	149.444	43.4892	43.5502	NA			0.896963	24.8239		146.588	5.96385	4.06844	6.27713	4.28031
UK006	UK006_114	NA	117	2050	218.2	3.65494	NA	NA	43.4783	3.82577	0.0558	16.7797	NA	NA	0.176955	17.2103	0.023	3.82577	-0.078078	NA	NA	444.419	379.621	380.26	146.588	5.54485	5.88049	165.437	26.2797	26.4011	NA			0.17041	67.0158		146.588	5.54485	3.7826	5.88049	3.98315
UK006	UK006_160	NA	28.9	611	62.8	3.42234	NA	NA	43.4783	4.2689	0.053	43.3558	NA	NA	0.168076	43.5654	0.023	4.2689	-0.1885	NA	NA	328.797	1125.61	1125.97	146.588	6.18709	6.4896	157.748	63.7347	63.7808	NA			0.733064	55.4168		146.588	6.18709	4.22073	6.4896	4.41824
UK006	UK006_80	NA	55	1120	118.5	3.44477	NA	NA	43.29	3.95942	0.0532	27.885	NA	NA	0.169443	28.1647	0.0231	3.95942	-0.12515	NA	NA	337.336	664.764	665.197	147.218	5.76294	6.08925	158.936	41.4592	41.5309	NA			0.583759	56.3586		147.218	5.76294	3.91456	6.08925	4.12489
UK006	UK006_110	NA	84	1579	171.2	1.93884	NA	NA	43.29	3.81923	0.0544	20.8203	NA	NA	0.173266	21.1677	0.0231	3.81923	-0.034254	NA	NA	387.646	480.508	481.044	147.218	5.55889	5.89651	162.249	31.7512	31.8482	NA			0.356976	62.0225		147.218	5.55889	3.77595	5.89651	3.99121
UK006	UK006_148	NA	62	1290	130.1	4.43876	NA	NA	43.29	3.81923	0.0495	25.6247	NA	NA	0.157659	25.9078	0.0231	3.81923	0.081461	NA	NA	171.582	625.229	625.705	147.218	5.55889	5.89651	148.652	35.8409	35.914	NA			0.936219	14.1996		147.218	5.55889	3.77595	5.89651	4.00484
UK006	UK006_225	NA	35.2	657	68.4	3.30435	NA	NA	43.29	5.09565	0.053	38.7557	NA	NA	0.168806	39.0892	0.0231	5.09565	0.13588	NA	NA	328.797	976.03	976.397	147.218	7.41672	7.67302	158.383	57.3846	57.4362	NA			0.695797	55.2252		147.218	7.41672	5.03791	7.67302	5.21241
UK006	UK006_40	NA	44.6	951	101.5	2.2809	NA	NA	43.1034	4.09798	0.0479	32.0242	NA	NA	0.153223	32.2853	0.0232	4.09798	0.13734	NA	NA	94.3329	815.217	815.638	147.848	5.98984	6.30702	144.754	43.5826	43.6399	NA			0.885763	-56.7304		147.848	5.98984	4.05134	6.30702	4.26588
UK006	UK006_48	NA	77	1850	180.3	4.08844	NA	NA	43.1034	3.81277	0.0488	22.3895	NA	NA	0.156102	22.7118	0.0232	3.81277	-0.026637	NA	NA	138.233	543.862	544.393	147.848	5.57296	5.91254	147.286	31.148	31.2307	NA			0.97174	-6.95584		147.848	5.57296	3.76938	5.91254	3.9996
UK006	UK006_57	NA	29.9	684	72.8	2.07407	NA	NA	43.1034	4.73646	0.048	42.1656	NA	NA	0.153543	42.4307	0.0232	4.73646	0.22304	NA	NA	NA	NA	NA	147.848	6.92308	7.19926	145.036	57.4076	57.4514	NA			0.920165	-48.9369		147.848	6.92308	4.68256	7.19926	4.86817
UK006	UK006_156	NA	24.6	548	55.8	2.59535	NA	NA	43.1034	4.56978	0.046	48.38	NA	NA	0.147146	48.5954	0.0232	4.56978	0.010675	NA	NA	NA	NA	NA	147.848	6.67945	6.9653	139.388	63.3748	63.4117	NA			0.789288	6305.24		147.848	6.67945	4.51777	6.9653	4.71382
UK006	UK006_178	NA	35.9	621	57.9	2.95408	NA	NA	43.1034	4.90706	0.059	37.3344	NA	NA	0.18873	37.6555	0.0232	4.90706	-0.11246	NA	NA	567.096	890.318	890.669	147.848	7.17244	7.43937	175.545	60.7764	60.8352	NA			0.377187	73.9289		147.848	7.17244	4.85122	7.43937	5.00782
UK006	UK006_213	NA	35.5	803	84.5	2.13384	NA	NA	43.1034	4.09798	0.0466	37.4433	NA	NA	0.149065	37.6669	0.0232	4.09798	-0.22296	NA	NA	NA	NA	NA	147.848	5.98984	6.30702	141.086	49.6553	49.7034	NA			0.791368	-413.783		147.848	5.98984	4.05134	6.30702	4.2735
UK006	UK006_281	NA	27.2	620	65.1	2.64849	NA	NA	43.1034	4.73646	0.049	44.8493	NA	NA	0.156742	45.0987	0.0232	4.73646	0.033182	NA	NA	NA	NA	NA	147.848	6.92308	7.19926	147.847	62.1275	62.1695	NA			0.999974	-0.0117398		147.848	6.92308	4.68256	7.19926	4.86936
UK006	UK006_61	NA	26.2	579	61.7	1.99676	NA	NA	42.9185	4.72416	0.048	47.1658	NA	NA	0.154205	47.4018	0.0233	4.72416	0.036169	NA	NA	NA	NA	NA	148.478	6.93419	7.21223	145.618	64.3905	64.4299	NA			0.929147	-49.5715		148.478	6.93419	4.67017	7.21223	4.85815
UK006	UK006_122	NA	53.1	1115	117.5	3.11671	NA	NA	42.9185	3.94466	0.0483	28.4967	NA	NA	0.155169	28.7684	0.0233	3.94466	-0.099776	NA	NA	113.989	711.114	711.563	148.478	5.79003	6.12027	146.465	39.2574	39.3224	NA			0.920216	-30.2564		148.478	5.79003	3.89958	6.12027	4.12394
UK006	UK006_165	NA	32.9	542	54.7	2.40969	NA	NA	42.9185	4.24071	0.066	39.8567	NA	NA	0.212032	40.0816	0.0233	4.24071	0.26097	NA	NA	806.376	922.234	922.559	148.478	6.22458	6.53289	195.256	71.3142	71.3752	NA			0.190739	81.587		148.478	6.22458	4.19225	6.53289	4.42183
UK006	UK006_182	NA	40.3	765	74.6	3.76198	NA	NA	42.9185	4.55849	0.058	34.4442	NA	NA	0.186331	34.7445	0.0233	4.55849	-0.0065804	NA	NA	529.762	814.987	815.354	148.478	6.69102	6.97875	173.494	55.466	55.5291	NA			0.376118	71.9726		148.478	6.69102	4.50639	6.97875	4.68863
UK006	UK006_226	NA	496	10400	1017	13.651	NA	NA	42.8082	3.12205	0.0498	6.36065	NA	NA	0.1604	7.08556	0.02336	3.12205	-0.064673	NA	NA	185.669	148.484	150.163	148.856	4.59412	5.00589	151.053	9.9452	10.2131	NA			0.695618	19.8271		148.856	4.59412	3.08628	5.00589	3.35346
UK006	UK006_109	NA	51.8	985	101.9	4.04365	NA	NA	42.735	4.38699	0.0585	29.0088	NA	NA	0.188744	29.3386	0.0234	4.38699	0.17224	NA	NA	548.538	668.009	668.413	149.108	6.4663	6.76604	175.557	47.3335	47.4089	NA			0.262806	72.8172		149.108	6.4663	4.33665	6.76604	4.54204
UK006	UK006_169	NA	68	1590	159.6	1.84296	NA	NA	42.735	3.67016	0.0483	24.3984	NA	NA	0.155835	24.6729	0.0234	3.67016	0.070567	NA	NA	113.989	599.397	599.896	149.108	5.40971	5.76465	147.051	33.7893	33.8654	NA			0.90308	-30.809		149.108	5.40971	3.62804	5.76465	3.86685
UK006	UK006_209	NA	54.8	1060	113	3.42424	NA	NA	42.735	3.9374	0.0549	28.0385	NA	NA	0.177129	28.3136	0.0234	3.9374	-0.076118	NA	NA	408.153	660.013	660.438	149.108	5.80361	6.13581	165.587	43.2866	43.3607	NA			0.458149	63.4675		149.108	5.80361	3.89221	6.13581	4.1029
UK006	UK006_264	NA	122	2500	246	2.77339	NA	NA	42.735	3.67016	0.0471	16.3824	NA	NA	0.151963	16.7884	0.0234	3.67016	-0.20842	NA	NA	54.3003	397.967	398.67	149.108	5.40971	5.76465	143.644	22.4911	22.6002	NA			0.650832	-174.599		149.108	5.40971	3.62804	5.76465	3.8794
UK006	UK006_236	NA	161	3340	378	1.7027	NA	NA	42.7168	3.5717	0.0499	13.7762	NA	NA	0.161066	14.2317	0.02341	3.5717	-0.21191	NA	NA	190.338	324.453	325.255	149.171	5.26678	5.63103	151.636	20.0489	20.1841	NA			0.821134	21.6281		149.171	5.26678	3.53069	5.63103	3.76831
UK006	UK006_37	NA	36.9	806	85.1	1.91236	NA	NA	42.5532	3.93021	0.054	36.4281	NA	NA	0.17497	36.6395	0.0235	3.93021	-0.02468	NA	NA	371.05	897.651	898.022	149.738	5.81721	6.15137	163.723	55.4559	55.5126	NA			0.618859	59.6447		149.738	5.81721	3.88492	6.15137	4.10304
UK006	UK006_62	NA	55	1034	111.3	1.84272	NA	NA	42.5532	3.93021	0.0491	28.2753	NA	NA	0.159093	28.5471	0.0235	3.93021	0.13419	NA	NA	152.609	699.58	700.027	149.738	5.81721	6.15137	149.909	39.8059	39.8728	NA			0.993094	1.88113		149.738	5.81721	3.88492	6.15137	4.10808
UK006	UK006_71	NA	71	1360	141.5	2.27127	NA	NA	42.5532	4.22242	0.0546	23.5789	NA	NA	0.176914	23.954	0.0235	4.22242	-0.073961	NA	NA	395.88	547.748	548.232	149.738	6.24971	6.56189	165.401	36.5774	36.6647	NA			0.407403	62.1759		149.738	6.24971	4.17376	6.56189	4.36442
UK006	UK006_138	NA	51.2	940	96.1	2.34963	NA	NA	42.5532	4.37692	0.0554	29.2605	NA	NA	0.179506	29.586	0.0235	4.37692	-0.0095529	NA	NA	428.402	689.489	689.901	149.738	6.47838	6.78004	167.635	45.7498	45.8215	NA			0.442696	65.0473		149.738	6.47838	4.32648	6.78004	4.51689
UK006	UK006_191	NA	48	871	73.1	2.24923	NA	NA	42.5532	4.86753	0.06	31.8485	NA	NA	0.194411	32.2184	0.0235	4.86753	0.025955	NA	NA	603.575	734.634	735.011	149.738	7.20455	7.47697	180.386	53.2965	53.3669	NA			0.259287	75.1914	DO	149.738	7.20455	4.81144	7.47697	4.9792
UK006	UK006_255	NA	58.2	1326	137.5	4.90896	NA	NA	42.5532	3.93021	0.0482	26.8121	NA	NA	0.156177	27.0986	0.0235	3.93021	-0.064709	NA	NA	109.097	665.191	665.658	149.738	5.81721	6.15137	147.351	37.1846	37.254	NA			0.899883	-37.252		149.738	5.81721	3.88492	6.15137	4.11026
UK006	UK006_261	NA	26.6	465	47.38	2.83373	NA	NA	42.5532	5.21293	0.058	46.2186	NA	NA	0.18793	46.5117	0.0235	5.21293	0.017243	NA	NA	529.762	1175.9	1176.24	149.738	7.71578	7.97075	174.862	74.8486	74.8962	NA			0.507922	71.7348		149.738	7.71578	5.15285	7.97075	5.31558
UK006	UK006_22	NA	69.9	1460	146.1	2.23394	NA	NA	42.3729	3.65952	0.0485	23.4142	NA	NA	0.157817	23.6984	0.0236	3.65952	0.099232	NA	NA	123.73	572.224	572.738	150.368	5.43907	5.79795	148.791	32.8107	32.8907	NA			0.923126	-21.5292		150.368	5.43907	3.61717	5.79795	3.85629
UK006	UK006_104	NA	61.4	1122	118.3	1.95861	NA	NA	42.3729	3.78761	0.059	26.0366	NA	NA	0.191984	26.3106	0.0236	3.78761	0.076271	NA	NA	567.096	591.175	591.609	150.368	5.62945	5.97691	178.321	43.0543	43.1395	NA			0.199276	73.4846		150.368	5.62945	3.74378	5.97691	3.96998
UK006	UK006_133	NA	59.6	1168	132	1.87767	NA	NA	42.3729	4.06527	0.0553	26.0321	NA	NA	0.179944	26.3477	0.0236	4.06527	0.36261	NA	NA	424.372	606.486	606.933	150.368	6.04212	6.36711	168.013	40.8209	40.9015	NA			0.370189	64.567		150.368	6.04212	4.01823	6.36711	4.25172
UK006	UK006_243	NA	79	1490	153.4	2.91082	NA	NA	42.3729	3.78761	0.0496	21.5971	NA	NA	0.161397	21.9267	0.0236	3.78761	-0.037367	NA	NA	176.291	519.556	520.098	150.368	5.62945	5.97691	151.925	30.9494	31.0376	NA			0.921681	14.7049		150.368	5.62945	3.74378	5.97691	3.97329
UK006	UK006_258	NA	24.8	461	49.25	2.77465	NA	NA	42.3729	4.85462	0.048	48.2614	NA	NA	0.15619	48.505	0.0236	4.85462	0.12114	NA	NA	NA	NA	NA	150.368	7.21532	7.48956	147.363	66.6291	66.668	NA			0.927394	-51.475		150.368	7.21532	4.79844	7.48956	4.98069
UK006	UK006_76	NA	39.8	1035	109.2	1.98907	NA	NA	42.1941	4.05731	0.0438	34.6607	NA	NA	0.143128	34.8974	0.0237	4.05731	-0.040616	NA	NA	NA	NA	NA	150.998	6.05525	6.38219	135.826	44.3944	44.4444	NA			0.497253	223.846		150.998	6.05525	4.01016	6.38219	4.23686
UK006	UK006_277	NA	244	5020	492	3.12381	NA	NA	42.0345	3.21767	0.0494	10.2423	NA	NA	0.16204	10.7359	0.02379	3.21767	-0.23718	NA	NA	166.86	240.934	241.997	151.564	4.81995	5.22766	152.487	15.202	15.3817	NA			0.913565	9.16646		151.564	4.81995	3.18013	5.22766	3.44619
UK006	UK006_108	NA	40.8	936	96.2	2.10503	NA	NA	42.0168	4.50375	0.051	34.2608	NA	NA	0.167359	34.5556	0.0238	4.50375	-0.12488	NA	NA	240.83	856.367	856.76	151.627	6.74924	7.04642	157.124	50.344	50.4018	NA			0.831648	37.0396		151.627	6.74924	4.4512	7.04642	4.64166
UK006	UK006_167	NA	61.5	1253	126.5	2.18103	NA	NA	42.0168	4.34732	0.054	26.0245	NA	NA	0.177203	26.3851	0.0238	4.34732	-0.12352	NA	NA	371.05	612.286	612.738	151.627	6.51481	6.82221	165.651	40.3494	40.4289	NA			0.50326	59.1356		151.627	6.51481	4.29659	6.82221	4.48166
UK006	UK006_21	NA	96	2120	205	3.26954	NA	NA	41.841	3.644	0.0434	19.2555	NA	NA	0.143017	19.5973	0.0239	3.644	0.11168	NA	NA	-144.612	489.955	490.592	152.257	5.48324	5.84804	135.728	24.9029	24.9916	NA			0.180717	205.286		152.257	5.48324	3.60131	5.84804	3.8513
UK006	UK006_25	NA	59	1320	144	1.77778	NA	NA	41.841	3.90226	0.043	26.8185	NA	NA	0.141699	27.1009	0.0239	3.90226	-0.025234	NA	NA	-167.613	703.793	704.291	152.257	5.87185	6.21387	134.556	34.166	34.2297	NA			0.305071	190.838		152.257	5.87185	3.85654	6.21387	4.09707
UK006	UK006_88	NA	48.1	1054	101.9	2.25442	NA	NA	41.841	3.90226	0.0485	30.3732	NA	NA	0.159824	30.6229	0.0239	3.90226	-0.033596	NA	NA	123.73	762.673	763.104	152.257	5.87185	6.21387	150.549	42.8729	42.9356	NA			0.937266	-23.056		152.257	5.87185	3.85654	6.21387	4.08221
UK006	UK006_151	NA	115	2270	202	3.86973	NA	NA	41.8235	3.57211	0.0577	16.7956	NA	NA	0.19022	17.1713	0.02391	3.57211	0.19586	NA	NA	518.389	375.088	375.717	152.32	5.37725	5.74907	176.817	27.8722	28.0016	NA			0.0764808	70.6167		152.32	5.37725	3.53024	5.74907	3.77524
UK006	UK006_70	NA	34	817	84.7	3.71491	NA	NA	41.6667	3.89546	0.0433	38.5626	NA	NA	0.143285	38.7588	0.024	3.89546	0.21175	NA	NA	NA	NA	NA	152.887	5.88556	6.22955	135.965	49.3615	49.4066	NA			0.480853	201.699		152.887	5.88556	3.84963	6.22955	4.06953
UK006	UK006_91	NA	50.1	1070	106.7	1.92948	NA	NA	41.6667	3.89546	0.0476	29.8428	NA	NA	0.157514	30.0959	0.024	3.89546	0.1006	NA	NA	79.4346	754.247	754.686	152.887	5.88556	6.22955	148.525	41.6077	41.6707	NA			0.832798	-92.4683		152.887	5.88556	3.84963	6.22955	4.07531
UK006	UK006_93	NA	33	737	76.5	2.67483	NA	NA	41.6667	4.80425	0.0449	39.6507	NA	NA	0.148579	39.9407	0.024	4.80425	-0.050157	NA	NA	NA	NA	NA	152.887	7.25864	7.54024	140.657	52.5086	52.5537	NA			0.644547	350.315		152.887	7.25864	4.74773	7.54024	4.94204
UK006	UK006_120	NA	144	2730	265	3.73766	NA	NA	41.6667	3.41478	0.056	14.6328	NA	NA	0.185311	15.026	0.024	3.41478	-0.24454	NA	NA	452.368	329.19	329.912	152.887	5.15931	5.5485	172.62	23.8573	24.0017	NA			0.12632	66.2031		152.887	5.15931	3.3746	5.5485	3.58969
UK006	UK006_127	NA	58.4	1361	132.6	2.01214	NA	NA	41.6667	3.76355	0.0463	26.7891	NA	NA	0.153212	27.0521	0.024	3.76355	0.013056	NA	NA	13.2704	677.366	677.844	152.887	5.68627	6.04161	144.744	36.5093	36.5776	NA			0.657409	-1052.09		152.887	5.68627	3.71928	6.04161	3.95635
UK006	UK006_201	NA	42.9	858	86	3.29376	NA	NA	41.6667	4.17835	0.0512	32.9351	NA	NA	0.169427	33.1991	0.024	4.17835	0.018237	NA	NA	249.844	816.301	816.701	152.887	6.31298	6.63484	158.921	48.8765	48.9374	NA			0.806487	38.8073		152.887	6.31298	4.12919	6.63484	4.33731
UK006	UK006_208	NA	36.3	759	76.1	2.78755	NA	NA	41.6667	4.6415	0.0474	37.1429	NA	NA	0.156852	37.4318	0.024	4.6415	0.16903	NA	NA	NA	NA	NA	152.887	7.01274	7.30383	147.944	51.577	51.6276	NA			0.845403	-120.212		152.887	7.01274	4.58689	7.30383	4.77659
UK006	UK006_254	NA	63.9	1170	118.1	2.8119	NA	NA	41.6667	3.76355	0.0619	24.7657	NA	NA	0.204835	25.05	0.024	3.76355	0.0091534	NA	NA	670.656	549.949	550.391	152.887	5.68627	6.04161	189.209	43.2689	43.3634	NA			0.101219	77.2034		152.887	5.68627	3.71928	6.04161	3.93766
UK006	UK006_141	NA	142	3080	313	1.8631	NA	NA	41.6493	3.53325	0.0476	14.2685	NA	NA	0.15758	14.6994	0.02401	3.53325	0.031852	NA	NA	79.4346	343.438	344.231	152.95	5.34049	5.71765	148.582	20.3206	20.4492	NA			0.674596	-92.5476		152.95	5.34049	3.49167	5.71765	3.74447
UK006	UK006_247	NA	69	1530	153.5	2.44427	NA	NA	41.6493	3.46705	0.0451	23.8599	NA	NA	0.149303	24.1105	0.02401	3.46705	0.15481	NA	NA	-50.2502	604.409	604.936	152.95	5.24042	5.6243	141.297	31.8136	31.8886	NA			0.455689	404.376		152.95	5.24042	3.42624	5.6243	3.67779
UK006	UK006_6	NA	35	515	48.21	3.13052	NA	NA	41.4938	4.47224	0.07	38.7743	NA	NA	0.232604	39.0313	0.0241	4.47224	-0.047373	NA	NA	928.353	872.906	873.226	153.516	6.7845	7.08737	212.346	74.9244	74.992	NA			0.129306	83.4636		153.516	6.7845	4.41941	7.08737	4.59636
UK006	UK006_63	NA	63	1260	116	2.69767	NA	NA	41.4938	4.31863	0.0552	25.5726	NA	NA	0.183425	25.9347	0.0241	4.31863	0.287	NA	NA	420.333	595.275	595.728	153.516	6.55147	6.86463	171.003	40.8377	40.9209	NA			0.379464	63.4775		153.516	6.55147	4.26761	6.86463	4.48285
UK006	UK006_210	NA	55	1083	104.1	2.64885	NA	NA	41.4938	3.63395	0.0503	28.1319	NA	NA	0.167142	28.3656	0.0241	3.63395	0.20591	NA	NA	208.88	688.015	688.458	153.516	5.51279	5.88152	156.936	41.2689	41.3393	NA			0.86603	26.5052		153.516	5.51279	3.59102	5.88152	3.83207
UK006	UK006_20	NA	70	1152	122	1.70868	NA	NA	41.3223	3.75191	0.063	24.0891	NA	NA	0.210212	24.3795	0.0242	3.75191	0.14176	NA	NA	708.231	530.394	530.842	154.145	5.71481	6.07409	193.73	43.024	43.1232	NA			0.0681448	78.2351		154.145	5.71481	3.70741	6.07409	3.94237
UK006	UK006_54	NA	42	716	74.9	2.74359	NA	NA	41.3223	4.77981	0.062	34.0947	NA	NA	0.206875	34.4281	0.0242	4.77981	-0.058944	NA	NA	674.109	784.363	784.72	154.145	7.28047	7.56576	190.927	59.9921	60.0616	NA			0.234285	77.1334		154.145	7.28047	4.72312	7.56576	4.88435
UK006	UK006_83	NA	38.9	1001	98.1	2.36957	NA	NA	41.3223	4.01877	0.0436	35.2256	NA	NA	0.14548	35.4541	0.0242	4.01877	0.042913	NA	NA	NA	NA	NA	154.145	6.12127	6.45798	137.913	45.7516	45.8015	NA			0.475633	215.699		154.145	6.12127	3.9711	6.45798	4.19505
UK006	UK006_126	NA	40.3	809	84.3	3.95775	NA	NA	41.3223	4.30926	0.051	34.8295	NA	NA	0.170171	35.0951	0.0242	4.30926	0.13639	NA	NA	240.83	873.174	873.565	154.145	6.56374	6.87882	159.568	51.867	51.9248	NA			0.833149	35.994		154.145	6.56374	4.25815	6.87882	4.46276
UK006	UK006_171	NA	40.3	850	79	3.09804	NA	NA	41.3223	4.30926	0.0488	34.457	NA	NA	0.162831	34.7254	0.0242	4.30926	-0.09868	NA	NA	138.233	880.21	880.612	154.145	6.56374	6.87882	153.178	49.4129	49.4691	NA			0.969389	-11.5113		154.145	6.56374	4.25815	6.87882	4.46338
UK006	UK006_194	NA	51.5	940	89.8	4.10046	NA	NA	41.3223	4.16136	0.053	29.2687	NA	NA	0.176845	29.563	0.0242	4.16136	-0.11235	NA	NA	328.797	702.748	703.169	154.145	6.33846	6.6642	165.342	45.1376	45.2084	NA			0.630034	53.1183		154.145	6.33846	4.112	6.6642	4.31285
UK006	UK006_266	NA	109	2120	250	8.09061	NA	NA	41.3223	3.75191	0.051	17.6991	NA	NA	0.170171	18.0924	0.0242	3.75191	-0.17233	NA	NA	240.83	416.33	416.963	154.145	5.71481	6.07409	159.568	26.7216	26.8333	NA			0.701885	35.994		154.145	5.71481	3.70741	6.07409	3.93033
UK006	UK006_7	NA	43.2	900	88.4	2.65465	NA	NA	41.1523	3.87548	0.0502	32.4944	NA	NA	0.168194	32.7247	0.0243	3.87548	0.2094	NA	NA	204.264	810.95	811.357	154.775	5.92684	6.27672	157.851	47.8766	47.938	NA			0.895937	24.2281		154.775	5.92684	3.82933	6.27672	4.05627
UK006	UK006_15	NA	73	1630	150	2.84091	NA	NA	41.1523	4.0113	0.046	23.0476	NA	NA	0.154122	23.394	0.0243	4.0113	-0.024237	NA	NA	-2.38264	576.672	577.207	154.775	6.13455	6.4732	145.545	31.7315	31.8109	NA			0.567886	6595.95		154.775	6.13455	3.96353	6.4732	4.19251
UK006	UK006_58	NA	36.7	682	71.3	2.20743	NA	NA	41.1523	4.76777	0.0511	36.6189	NA	NA	0.17121	36.928	0.0243	4.76777	-0.05258	NA	NA	245.343	926.233	926.615	154.775	7.29143	7.57857	160.468	54.8658	54.921	NA			0.838369	36.915		154.775	7.29143	4.71099	7.57857	4.89223
UK006	UK006_265	NA	35.8	889	92.3	2.11697	NA	NA	41.1523	4.29999	0.0429	37.2085	NA	NA	0.143736	37.4561	0.0243	4.29999	0.18566	NA	NA	NA	NA	NA	154.775	6.57604	6.89304	136.366	47.8314	47.8781	NA			0.429383	189.252		154.775	6.57604	4.24878	6.89304	4.45013
UK006	UK006_81	NA	53.3	906	87.8	3.0807	NA	NA	40.9836	4.14471	0.062	28.3646	NA	NA	0.208585	28.6658	0.0244	4.14471	-0.14677	NA	NA	674.109	637.219	637.619	155.404	6.36404	6.69367	192.364	50.2752	50.3592	NA			0.158632	76.9467		155.404	6.36404	4.09516	6.69367	4.27488
UK006	UK006_152	NA	35.2	694	70.8	2.37027	NA	NA	40.9836	4.29081	0.051	37.6681	NA	NA	0.171578	37.9117	0.0244	4.29081	0.10637	NA	NA	240.83	959.461	959.839	155.404	6.58836	6.90729	160.787	56.4339	56.4878	NA			0.848097	35.4714		155.404	6.58836	4.2395	6.90729	4.44455
UK006	UK006_176	NA	41.1	787	82.2	3.12548	NA	NA	40.9836	4.44166	0.0525	33.9127	NA	NA	0.176624	34.2023	0.0244	4.44166	0.081902	NA	NA	307.249	835.122	835.511	155.404	6.82	7.12857	165.152	52.1772	52.2384	NA			0.709152	49.4207		155.404	6.82	4.38855	7.12857	4.58532
UK006	UK006_256	NA	103	2060	206.1	2.14688	NA	NA	40.9836	3.61927	0.0534	17.9111	NA	NA	0.179652	18.2731	0.0244	3.61927	-0.033823	NA	NA	345.831	413.479	414.093	155.404	5.55724	5.93187	167.761	28.2639	28.3798	NA			0.396435	55.0635		155.404	5.55724	3.57599	5.93187	3.80422
UK006	UK006_259	NA	210	4730	466.3	2.109	NA	NA	40.9668	3.26244	0.0463	11.2628	NA	NA	0.15583	11.7258	0.02441	3.26244	-0.0908	NA	NA	13.2704	273.116	274.117	155.467	5.01135	5.42413	147.046	16.0533	16.2126	NA			0.327163	-1071.54		155.467	5.01135	3.22342	5.42413	3.50982
UK006	UK006_82	NA	32.8	769	78.1	2.41049	NA	NA	40.8163	4.74404	0.043	39.5644	NA	NA	0.145257	39.8478	0.0245	4.74404	0.21739	NA	NA	NA	NA	NA	156.033	7.31342	7.60426	137.715	51.3614	51.4058	NA			0.46171	193.091		156.033	7.31342	4.68709	7.60426	4.86728
UK006	UK006_179	NA	24.4	481	45.9	2.7684	NA	NA	40.8163	3.9966	0.05	49.1905	NA	NA	0.168903	49.3526	0.0245	3.9966	0.053882	NA	NA	NA	NA	NA	156.033	6.16116	6.50373	158.466	72.5332	72.5742	NA			0.946434	19.98		156.033	6.16116	3.94862	6.50373	4.16799
UK006	UK006_196	NA	45.8	866	85	2.5	NA	NA	40.8163	4.28172	0.056	31.5499	NA	NA	0.189171	31.8391	0.0245	4.28172	0.20558	NA	NA	452.368	747.289	747.681	156.033	6.60071	6.92156	175.922	51.4722	51.5419	NA			0.435359	65.5074		156.033	6.60071	4.23032	6.92156	4.4419
UK006	UK006_198	NA	246	5040	469	2.8253	NA	NA	40.6009	3.20957	0.0516	10.1187	NA	NA	0.175233	10.6155	0.02463	3.20957	-0.0083432	NA	NA	267.725	233.624	234.68	156.851	4.9735	5.39624	163.95	16.0731	16.2675	NA			0.401202	41.4131		156.851	4.9735	3.17084	5.39624	3.42662
UK006	UK006_216	NA	225	4380	422.2	2.82597	NA	NA	40.5022	3.34427	0.0523	10.7624	NA	NA	0.178043	11.27	0.02469	3.34427	0.088421	NA	NA	298.548	247.314	248.304	157.229	5.19455	5.60249	166.375	17.2965	17.4822	NA			0.300922	47.3356		157.229	5.19455	3.30381	5.60249	3.55079
UK006	UK006_38	NA	25.7	542	53.2	3.36709	NA	NA	40.4858	4.72077	0.054	47.2731	NA	NA	0.183904	47.5082	0.0247	4.72077	0.059404	NA	NA	NA	NA	NA	157.292	7.33552	7.63007	171.415	75.0696	75.1153	NA			0.707854	57.609		157.292	7.33552	4.66364	7.63007	4.84932
UK006	UK006_56	NA	80	1291	141.3	3.28605	NA	NA	40.4858	3.60507	0.0629	21.622	NA	NA	0.214215	21.9205	0.0247	3.60507	0.27103	NA	NA	704.851	473.04	473.53	157.292	5.60185	5.98237	197.083	39.2871	39.3991	NA			0.0408475	77.6844		157.292	5.60185	3.56144	5.98237	3.82255
UK006	UK006_98	NA	32.9	759	80.1	2.30836	NA	NA	40.3226	4.25501	0.0413	39.6578	NA	NA	0.141222	39.8854	0.0248	4.25501	-0.19273	NA	NA	NA	NA	NA	157.921	6.63791	6.96453	134.132	50.1567	50.2	NA			0.353228	158.696		157.921	6.63791	4.20331	6.96453	4.43761
UK006	UK006_248	NA	36.7	814	84.9	2.95819	NA	NA	40.3226	3.84358	0.0449	36.5832	NA	NA	0.153532	36.7845	0.0248	3.84358	0.34274	NA	NA	NA	NA	NA	157.921	5.99607	6.35577	145.026	49.7522	49.8026	NA			0.588477	358.557		157.921	5.99607	3.79688	6.35577	4.01523
UK006	UK006_278	NA	30	525	44.9	3.6894	NA	NA	40.1606	7.67051	0.051	49.2229	NA	NA	0.175094	49.817	0.0249	7.67051	0.056541	NA	NA	NA	NA	NA	158.55	12.0133	12.1982	163.83	75.5101	75.552	NA			0.889256	34.1652	CL	158.55	12.0133	7.57696	12.1982	7.68948
UK006	UK006_23	NA	59	1103	106.8	2.42727	NA	NA	40	4.53302	0.06	26.6548	NA	NA	0.20682	27.0375	0.025	4.53302	-0.068552	NA	NA	603.575	602.588	603.012	159.179	7.12726	7.43713	190.881	47.0822	47.1705	NA			0.193613	73.6273		159.179	7.12726	4.47752	7.43713	4.64365
UK006	UK006_142	NA	56.5	1103	107	2.44292	NA	NA	40	3.70778	0.0564	27.2153	NA	NA	0.194411	27.4667	0.025	3.70778	-0.064239	NA	NA	468.149	631.65	632.079	159.179	5.82974	6.20475	180.386	45.4247	45.5073	NA			0.36271	65.9983		159.179	5.82974	3.66238	6.20475	3.88586
UK006	UK006_212	NA	50.5	1150	112.4	3.26744	NA	NA	40	3.70778	0.0447	29.4996	NA	NA	0.154081	29.7317	0.025	3.70778	0.074446	NA	NA	-71.9764	767.829	768.288	159.179	5.82974	6.20475	145.509	40.3265	40.3891	NA			0.494589	321.154		159.179	5.82974	3.66238	6.20475	3.90149
UK006	UK006_295	NA	33.7	736	73.3	2.65387	NA	NA	40	4.3832	0.046	39.7683	NA	NA	0.158562	40.0092	0.025	4.3832	0.04869	NA	NA	NA	NA	NA	159.179	6.89169	7.21169	149.444	55.655	55.7027	NA			0.72539	6780.79		159.179	6.89169	4.32953	7.21169	4.53319
UK006	UK006_300	NA	119	2570	248.3	2.28217	NA	NA	39.968	3.45089	0.046	16.2678	NA	NA	0.158689	16.6298	0.02502	3.45089	-0.012555	NA	NA	-2.38264	399.43	400.146	159.305	5.43005	5.83143	149.555	23.1298	23.2442	NA			0.411018	6786.06		159.305	5.43005	3.4086	5.83143	3.67301
UK006	UK006_96	NA	29	705	68.3	3.24466	NA	NA	39.8406	4.52275	0.0417	42.8601	NA	NA	0.144315	43.0981	0.0251	4.52275	-0.15888	NA	NA	NA	NA	NA	159.808	7.13885	7.45061	136.88	55.2435	55.2844	NA			0.414276	165.328		159.808	7.13885	4.46715	7.45061	4.6864
UK006	UK006_137	NA	105	1910	185.4	1.89765	NA	NA	39.8406	3.70253	0.0559	17.6737	NA	NA	0.193458	18.0573	0.0251	3.70253	-0.093076	NA	NA	448.399	400.341	400.951	159.808	5.84419	6.22117	179.576	29.7295	29.8543	NA			0.203485	64.3604		159.808	5.84419	3.65701	6.22117	3.86807
UK006	UK006_251	NA	45.9	1010	99.6	3.54575	NA	NA	39.8406	4.22908	0.0484	31.6753	NA	NA	0.167502	31.9564	0.0251	4.22908	-0.17033	NA	NA	118.867	800.985	801.406	159.808	6.67532	7.00773	157.249	46.5859	46.6485	NA			0.915243	-34.4426		159.808	6.67532	4.1771	7.00773	4.38806
UK006	UK006_276	NA	33.4	760	74.2	2.57639	NA	NA	39.8406	4.83184	0.0416	39.4165	NA	NA	0.143969	39.7116	0.0251	4.83184	-0.02185	NA	NA	NA	NA	NA	159.808	7.62673	7.9193	136.573	50.7882	50.8324	NA			0.361478	163.745		159.808	7.62673	4.77244	7.9193	4.97425
UK006	UK006_55	NA	61	1128	118	2.13768	NA	NA	39.6825	3.94747	0.0559	25.7671	NA	NA	0.194229	26.0677	0.0252	3.94747	0.2722	NA	NA	448.399	597.132	597.58	160.437	6.25503	6.61129	180.231	43.0744	43.1613	NA			0.348252	64.2201		160.437	6.25503	3.89876	6.61129	4.13091
UK006	UK006_132	NA	174	3510	347	2.51449	NA	NA	39.604	3.48363	0.0491	12.641	NA	NA	0.17094	13.1122	0.02525	3.48363	0.20861	NA	NA	152.609	299.224	300.098	160.751	5.53072	5.93215	160.235	19.4388	19.5932	NA			0.956793	-5.33522		160.751	5.53072	3.44055	5.93215	3.69054
UK006	UK006_174	NA	141	2700	254.8	3.84314	NA	NA	39.5883	3.5147	0.0538	14.5648	NA	NA	0.187377	14.9829	0.02526	3.5147	0.063441	NA	NA	362.687	332.882	333.619	160.814	5.58221	5.98049	174.389	24.0124	24.1586	NA			0.266842	55.6605		160.814	5.58221	3.47123	5.98049	3.70716
UK006	UK006_147	NA	94	1930	159	1.25197	NA	NA	39.5257	3.8133	0.052	19.9536	NA	NA	0.181395	20.3147	0.0253	3.8133	-0.00060004	NA	NA	285.41	468.126	468.693	161.065	6.06582	6.43533	169.26	31.682	31.7871	NA			0.612651	43.567		161.065	6.06582	3.76606	6.43533	3.98836
UK006	UK006_294	NA	38	889	83.6	2.7055	NA	NA	39.5257	4.5025	0.0444	36.1357	NA	NA	0.154883	36.4151	0.0253	4.5025	-0.064479	NA	NA	NA	NA	NA	161.065	7.16212	7.47766	146.215	49.6276	49.679	NA			0.554155	282.078		161.065	7.16212	4.44672	7.47766	4.65529
UK006	UK006_60	NA	228	4100	420	3.71025	NA	NA	39.3856	3.30772	0.0577	10.396	NA	NA	0.201995	10.9095	0.02539	3.30772	-0.044205	NA	NA	518.389	229.702	230.686	161.631	5.27983	5.70334	186.813	18.6176	18.8308	NA			0.0108822	68.8205		161.631	5.27983	3.2666	5.70334	3.48425
UK006	UK006_299	NA	356	6820	655.9	2.30788	NA	NA	39.3856	3.18901	0.0537	7.92959	NA	NA	0.187992	8.54683	0.02539	3.18901	-0.17948	NA	NA	358.489	179.673	180.987	161.631	5.09036	5.5284	174.914	13.7337	13.989	NA			0.0875615	54.9133		161.631	5.09036	3.14937	5.5284	3.37631
UK006	UK006_181	NA	62	1350	121.8	1.85388	NA	NA	39.3701	3.80743	0.048	26.0062	NA	NA	0.168103	26.2835	0.0254	3.80743	-0.084016	NA	NA	99.2691	644.465	644.943	161.694	6.07982	6.4513	157.772	38.4251	38.5013	NA			0.841844	-62.8845		161.694	6.07982	3.76008	6.4513	3.99337
UK006	UK006_47	NA	341	7060	682	1.13856	NA	NA	39.3236	3.18836	0.0524	7.93116	NA	NA	0.18373	8.54804	0.02543	3.18836	0.1263	NA	NA	302.904	181.502	182.829	161.883	5.09714	5.53594	171.265	13.4725	13.7229	NA			0.175201	46.5565		161.883	5.09714	3.14866	5.53594	3.40206
UK006	UK006_240	NA	67.2	1503	143	1.39922	NA	NA	39.2465	3.47514	0.0439	24.2222	NA	NA	0.154229	24.4702	0.02548	3.47514	-0.030925	NA	NA	-116.3	622.654	623.182	162.197	5.56626	5.97218	145.639	33.2121	33.288	NA			0.323973	239.465		162.197	5.56626	3.43179	5.97218	3.6944
UK006	UK006_232	NA	128	2510	241	1.75912	NA	NA	39.2157	3.56937	0.0528	15.5069	NA	NA	0.185642	15.9124	0.0255	3.56937	0.099963	NA	NA	320.212	357.786	358.488	162.323	5.72156	6.11777	172.904	25.3033	25.44	NA			0.406573	49.3078		162.323	5.72156	3.5248	6.11777	3.76209
UK006	UK006_140	NA	129	2630	252.4	1.86273	NA	NA	39.0168	3.45966	0.0494	15.379	NA	NA	0.174573	15.7633	0.02563	3.45966	0.14755	NA	NA	166.86	364.916	365.644	163.14	5.57326	5.98322	163.38	23.7933	23.9242	NA			0.983786	2.22926		163.14	5.57326	3.41625	5.98322	3.66743
UK006	UK006_188	NA	162	3580	329	2.46073	NA	NA	39.0016	3.37262	0.0487	13.261	NA	NA	0.172166	13.6832	0.02564	3.37262	0.020798	NA	NA	133.413	315.365	316.204	163.203	5.43511	5.85505	161.297	20.4096	20.5585	NA			0.855945	-22.329		163.203	5.43511	3.33028	5.85505	3.59019
UK006	UK006_297	NA	143	2740	268	1.6962	NA	NA	39.0016	3.50001	0.05	14.3286	NA	NA	0.176762	14.7499	0.02564	3.50001	-0.06607	NA	NA	194.993	337.516	338.288	163.203	5.64041	6.04611	165.271	22.5004	22.6418	NA			0.860722	16.3034		163.203	5.64041	3.45608	6.04611	3.70127
UK006	UK006_2	NA	113	2580	223	1.58381	NA	NA	38.9408	3.48823	0.0453	16.8716	NA	NA	0.160396	17.2284	0.02568	3.48823	0.10534	NA	NA	-39.4928	417.847	418.545	163.454	5.62997	6.03757	151.05	24.1849	24.2964	NA			0.303374	513.883		163.454	5.62997	3.44438	6.03757	3.70226
UK006	UK006_27	NA	41.7	782	73	1.46586	NA	NA	38.9105	4.1795	0.058	33.9447	NA	NA	0.205524	34.201	0.0257	4.1795	-0.13446	NA	NA	529.762	801.237	801.607	163.58	6.7508	7.09479	189.79	59.2718	59.3414	NA			0.391902	69.122		163.58	6.7508	4.12691	7.09479	4.31885
UK006	UK006_84	NA	33.7	795	76.6	2.94615	NA	NA	38.9105	4.46315	0.0445	38.8658	NA	NA	0.157686	39.1212	0.0257	4.46315	0.12642	NA	NA	NA	NA	NA	163.58	7.20896	7.53206	148.676	54.1573	54.2059	NA			0.575863	297.21		163.58	7.20896	4.407	7.53206	4.60502
UK006	UK006_187	NA	54.2	1036	96	2.33577	NA	NA	38.9105	4.1795	0.0538	27.9854	NA	NA	0.190641	28.2958	0.0257	4.1795	0.18891	NA	NA	362.687	664.242	664.672	163.58	6.7508	7.09479	177.176	46.0346	46.1135	NA			0.550285	54.8978		163.58	6.7508	4.12691	7.09479	4.33961
UK006	UK006_246	NA	95	2090	197.7	1.5816	NA	NA	38.9105	3.56091	0.0485	18.9361	NA	NA	0.171861	19.268	0.0257	3.56091	-0.028064	NA	NA	123.73	456.74	457.352	163.58	5.75164	6.15177	161.032	28.7	28.8058	NA			0.862362	-32.2071		163.58	5.75164	3.51611	6.15177	3.76328
UK006	UK006_65	NA	372	7860	765	1.89356	NA	NA	38.8802	3.19075	0.0495	7.55679	NA	NA	0.175541	8.2028	0.02572	3.19075	0.061047	NA	NA	171.582	177.055	178.479	163.705	5.15767	5.60104	164.216	12.4381	12.689	NA			0.938218	4.59068		163.705	5.15767	3.15058	5.60104	3.42002
UK006	UK006_253	NA	53	943	92.9	2.17056	NA	NA	38.835	3.53753	0.056	28.7282	NA	NA	0.198823	28.9451	0.02575	3.53753	-0.02632	NA	NA	452.368	672.527	672.942	163.894	5.72472	6.12808	184.13	48.781	48.8609	NA			0.415502	63.7698		163.894	5.72472	3.49294	6.12808	3.73161
UK006	UK006_5	NA	93	1910	175	3.99543	NA	NA	38.7597	3.66723	0.0474	19.0842	NA	NA	0.168616	19.4334	0.0258	3.66723	0.061005	NA	NA	69.4269	465.315	465.929	164.208	5.94585	6.33658	158.217	28.4787	28.5819	NA			0.675777	-136.519		164.208	5.94585	3.62092	6.33658	3.86319
UK006	UK006_72	NA	51	1110	100.9	2.96765	NA	NA	38.7597	4.31042	0.049	29.7189	NA	NA	0.174308	30.0299	0.0258	4.31042	0.062452	NA	NA	147.831	740.509	740.943	164.208	6.98868	7.32399	163.151	45.2905	45.3593	NA			0.962794	-11.0783		164.208	6.98868	4.25599	7.32399	4.46059
UK006	UK006_111	NA	103	2240	205.6	1.10419	NA	NA	38.7597	3.66723	0.0494	18.2518	NA	NA	0.175731	18.6166	0.0258	3.66723	0.091029	NA	NA	166.86	435.894	436.519	164.208	5.94585	6.33658	164.38	28.2606	28.3722	NA			0.99031	1.58895		164.208	5.94585	3.62092	6.33658	3.85877
UK006	UK006_195	NA	511	10630	1000	1.9305	NA	NA	38.7447	3.10696	0.0492	6.1346	NA	NA	0.175087	6.87652	0.02581	3.10696	0.12105	NA	NA	157.373	143.929	145.678	164.271	5.03936	5.49526	163.824	10.404	10.7013	NA			0.935235	-4.3833		164.271	5.03936	3.06771	5.49526	3.34667
UK006	UK006_69	NA	238	4610	469	2.94969	NA	NA	38.6997	3.28844	0.0541	10.0455	NA	NA	0.192749	10.5701	0.02584	3.28844	0.2119	NA	NA	375.215	227.481	228.524	164.46	5.33975	5.77292	178.972	17.3457	17.5573	NA			0.0905072	56.1692		164.46	5.33975	3.24685	5.77292	3.50124
UK006	UK006_86	NA	603	12420	1190	1.53351	NA	NA	38.6997	3.11811	0.0488	5.46152	NA	NA	0.173866	6.28895	0.02584	3.11811	-0.0068539	NA	NA	138.233	128.527	130.493	164.46	5.06316	5.51808	162.768	9.45835	9.78065	NA			0.753077	-18.9727		164.46	5.06316	3.07867	5.51808	3.36305
UK006	UK006_75	NA	267	5690	541	1.29736	NA	NA	38.6698	3.27974	0.048	9.51439	NA	NA	0.171148	10.0638	0.02586	3.27974	-0.024136	NA	NA	99.2691	226.436	227.592	164.585	5.32965	5.7642	160.414	14.9342	15.135	NA			0.601013	-65.797		164.585	5.32965	3.23823	5.7642	3.51288
UK006	UK006_79	NA	193	4090	415	1.47163	NA	NA	38.6548	3.24755	0.049	11.7947	NA	NA	0.174781	12.2336	0.02587	3.24755	0.14855	NA	NA	147.831	279.061	279.994	164.648	5.27932	5.71801	163.56	18.4829	18.6515	NA			0.906025	-11.3759		164.648	5.27932	3.20643	5.71801	3.47377
UK006	UK006_32	NA	90	1890	176	1.52513	NA	NA	38.61	3.77897	0.054	19.8904	NA	NA	0.192839	20.2462	0.0259	3.77897	0.12903	NA	NA	371.05	459.299	459.857	164.837	6.15016	6.53146	179.049	33.2461	33.3572	NA			0.392424	55.5756		164.837	6.15016	3.73107	6.53146	3.95898
UK006	UK006_119	NA	57	1139	99.1	3.45537	NA	NA	38.61	4.1636	0.054	27.8758	NA	NA	0.192839	28.185	0.0259	4.1636	0.094773	NA	NA	371.05	660.325	660.755	164.837	6.77614	7.12401	179.049	46.2979	46.3778	NA			0.54048	55.5756	CL	164.837	6.77614	4.11082	7.12401	4.31915
UK006	UK006_200	NA	37.9	822	74.8	2.89922	NA	NA	38.61	4.1636	0.0498	35.6103	NA	NA	0.17784	35.8529	0.0259	4.1636	0.20125	NA	NA	185.669	906.57	906.962	164.837	6.77614	7.12401	166.201	55.0202	55.079	NA			0.959748	11.2202		164.837	6.77614	4.11082	7.12401	4.32222
UK006	UK006_153	NA	114	2320	205.7	1.7887	NA	NA	38.5505	3.45878	0.0511	16.8045	NA	NA	0.182765	17.1568	0.02594	3.45878	0.15164	NA	NA	245.343	394.154	394.816	165.088	5.63754	6.05242	170.437	26.9253	27.0505	NA			0.688912	32.7115		165.088	5.63754	3.41487	6.05242	3.66475
UK006	UK006_14	NA	81	1660	149.2	1.50707	NA	NA	38.5208	3.53963	0.0515	21.2115	NA	NA	0.184337	21.5048	0.02596	3.53963	0.15334	NA	NA	263.273	501.418	501.959	165.214	5.77366	6.18	171.786	33.999	34.0997	NA			0.696477	37.2463		165.214	5.77366	3.49466	6.18	3.74021
UK006	UK006_124	NA	131	2860	262.4	1.7505	NA	NA	38.4911	3.48735	0.0492	15.2364	NA	NA	0.17624	15.6304	0.02598	3.48735	-0.15945	NA	NA	157.373	362.071	362.807	165.339	5.69265	6.10498	164.82	23.7843	23.9174	NA			0.967294	-5.06208		165.339	5.69265	3.44301	6.10498	3.69337
UK006	UK006_36	NA	35.5	634	52.4	2.23932	NA	NA	38.4615	5.51425	0.06	38.8949	NA	NA	0.215093	39.2839	0.026	5.51425	-0.023317	NA	NA	603.575	929.185	929.528	165.465	9.00806	9.27453	197.817	70.7233	70.7863	NA			0.372074	72.5858		165.465	9.00806	5.44409	9.27453	5.5854
UK006	UK006_157	NA	39.1	930	82.8	2.49398	NA	NA	38.4615	4.29309	0.048	35.0443	NA	NA	0.172074	35.3062	0.026	4.29309	-0.20112	NA	NA	99.2691	905.298	905.7	165.465	7.01317	7.35231	161.217	52.6783	52.7363	NA			0.875846	-66.6832		165.465	7.01317	4.23847	7.35231	4.44819
UK006	UK006_271	NA	55.9	1116	102.6	1.70149	NA	NA	38.4615	3.89546	0.0499	27.5218	NA	NA	0.178886	27.7961	0.026	3.89546	0.12634	NA	NA	190.338	673.886	674.338	165.465	6.3636	6.73552	167.101	42.8524	42.9284	NA			0.938668	13.0677		165.465	6.3636	3.84589	6.73552	4.07053
UK006	UK006_74	NA	126	2460	229.2	1.21463	NA	NA	38.432	3.41731	0.0542	15.7724	NA	NA	0.19445	16.1383	0.02602	3.41731	0.040161	NA	NA	379.369	360.241	360.925	165.591	5.58668	6.00751	180.419	26.6826	26.8227	NA			0.275905	56.351		165.591	5.58668	3.37379	6.00751	3.61702
UK006	UK006_245	NA	89.5	1905	178	1.84456	NA	NA	38.432	3.53724	0.0487	19.7625	NA	NA	0.174718	20.0765	0.02602	3.53724	-0.25834	NA	NA	133.413	476.835	477.423	165.591	5.78275	6.19026	163.505	30.3286	30.4316	NA			0.897168	-24.1189		165.591	5.78275	3.4922	6.19026	3.74186
UK006	UK006_154	NA	90	1933	180	1.16129	NA	NA	38.3289	3.52409	0.0473	19.7776	NA	NA	0.170152	20.0892	0.02609	3.52409	0.1524	NA	NA	64.4002	483.594	484.191	166.03	5.77636	6.18636	159.551	29.6695	29.7701	NA			0.657719	-157.811		166.03	5.77636	3.4791	6.18636	3.72731
UK006	UK006_262	NA	124	2290	215.7	1.199	NA	NA	38.3142	3.65287	0.0543	16.1921	NA	NA	0.195408	16.599	0.0261	3.65287	-0.0063044	NA	NA	383.513	369.869	370.536	166.093	5.98968	6.38629	181.233	27.5578	27.6946	NA			0.286741	56.6916		166.093	5.98968	3.60622	6.38629	3.82916
UK006	UK006_95	NA	53.1	1092	100.8	2.29143	NA	NA	38.1679	4.00918	0.0497	28.458	NA	NA	0.179539	28.739	0.0262	4.00918	0.13654	NA	NA	180.987	700.715	701.158	166.721	6.59847	6.96311	167.664	44.4453	44.5191	NA			0.96585	7.88206		166.721	6.59847	3.95778	6.96311	4.17645
UK006	UK006_237	NA	92	1860	153.6	4.87619	NA	NA	38.1679	4.00918	0.0485	20.3203	NA	NA	0.175204	20.712	0.0262	4.00918	-0.11845	NA	NA	123.73	491.958	492.534	166.721	6.59847	6.96311	163.925	31.3633	31.4634	NA			0.864444	-34.7463	CL	166.721	6.59847	3.95778	6.96311	4.18094
UK006	UK006_290	NA	47.5	844	79.7	2.39339	NA	NA	38.1679	4.41602	0.058	31.8801	NA	NA	0.209522	32.1845	0.0262	4.41602	0.047203	NA	NA	529.762	745.427	745.81	166.721	7.26806	7.60065	193.152	56.6687	56.7438	NA			0.357593	68.529		166.721	7.26806	4.3594	7.60065	4.55179
UK006	UK006_131	NA	141	3070	266	1.97037	NA	NA	38.0228	3.53656	0.0521	14.6547	NA	NA	0.188927	15.0754	0.0263	3.53656	0.18498	NA	NA	289.801	339.436	340.179	167.35	5.84227	6.25413	175.714	24.3288	24.4752	NA			0.486497	42.2537		167.35	5.84227	3.49105	6.25413	3.73471
UK006	UK006_150	NA	164	3600	313	2.37121	NA	NA	38.0228	3.39003	0.0485	13.0956	NA	NA	0.175873	13.5273	0.0263	3.39003	0.021912	NA	NA	123.73	311.909	312.76	167.35	5.60019	6.02861	164.503	20.5466	20.6999	NA			0.787774	-35.254		167.35	5.60019	3.3464	6.02861	3.60637
UK006	UK006_159	NA	109	2480	208	1.92593	NA	NA	38.0228	3.877	0.0485	17.1573	NA	NA	0.175873	17.5899	0.0263	3.877	0.28535	NA	NA	123.73	412.033	412.698	167.35	6.40465	6.78244	164.503	26.7197	26.8379	NA			0.823974	-35.254		167.35	6.40465	3.82711	6.78244	4.05205
UK006	UK006_190	NA	116	2500	221	1.68189	NA	NA	38.0228	3.47585	0.0493	16.3435	NA	NA	0.178774	16.709	0.0263	3.47585	0.21112	NA	NA	162.123	388.938	389.628	167.35	5.74197	6.16054	167.005	25.7363	25.8624	NA			0.978132	-3.22377		167.35	5.74197	3.43112	6.16054	3.68126
UK006	UK006_204	NA	117	2340	212.8	1.47675	NA	NA	38.0228	3.3809	0.0529	16.3001	NA	NA	0.191828	16.6471	0.0263	3.3809	0.21607	NA	NA	324.51	376.407	377.077	167.35	5.58511	6.0146	178.188	27.2126	27.3469	NA			0.417001	48.4301		167.35	5.58511	3.33739	6.0146	3.59468
UK006	UK006_252	NA	73	1410	129.3	1.9923	NA	NA	37.8788	3.99556	0.0564	23.0301	NA	NA	0.205298	23.3741	0.0264	3.99556	0.11339	NA	NA	468.149	527.155	527.641	167.978	6.62496	6.9935	189.599	40.4469	40.5483	NA			0.2873	64.1188		167.978	6.62496	3.94395	6.9935	4.15922
UK006	UK006_166	NA	164	3580	299	1.80774	NA	NA	37.8215	3.35023	0.0511	12.8975	NA	NA	0.186287	13.3255	0.02644	3.35023	0.12684	NA	NA	245.343	300.232	301.075	168.229	5.56315	5.99854	173.457	21.2506	21.414	NA			0.623871	31.4312		168.229	5.56315	3.3069	5.99854	3.56185
UK006	UK006_35	NA	50.3	1011	89.9	1.4835	NA	NA	37.7358	3.98884	0.0518	29.7172	NA	NA	0.189268	29.9837	0.0265	3.98884	-0.03004	NA	NA	276.591	722.039	722.461	168.606	6.63823	7.00872	176.004	48.4889	48.5629	NA			0.763939	39.0416		168.606	6.63823	3.93713	7.00872	4.15285
UK006	UK006_145	NA	66.5	1423	130.5	1.42935	NA	NA	37.7358	3.86499	0.0468	23.9186	NA	NA	0.170999	24.2289	0.0265	3.86499	0.45619	NA	NA	39.0335	595.329	595.845	168.606	6.43211	6.81382	160.285	35.9402	36.0241	NA			0.617598	-331.952		168.606	6.43211	3.81489	6.81382	4.02992
UK006	UK006_285	NA	149	3270	301	1.56771	NA	NA	37.7074	3.3481	0.0468	13.8245	NA	NA	0.171128	14.2242	0.02652	3.3481	0.14484	NA	NA	39.0335	335.045	335.867	168.731	5.57599	6.01292	160.397	21.1075	21.25	NA			0.426314	-332.273		168.731	5.57599	3.30466	6.01292	3.56933
UK006	UK006_42	NA	158	3250	299	1.76401	NA	NA	37.6932	3.33061	0.0498	13.3334	NA	NA	0.182166	13.7431	0.02653	3.33061	-0.22301	NA	NA	185.669	314.048	314.874	168.794	5.54891	5.98812	169.923	21.5064	21.6619	NA			0.923094	9.08872		168.794	5.54891	3.28738	5.98812	3.5451
UK006	UK006_257	NA	110	2080	181	2.44926	NA	NA	37.6223	3.49557	0.051	17.8721	NA	NA	0.186907	18.2107	0.02658	3.49557	-0.25106	NA	NA	240.83	420.57	421.198	169.108	5.83443	6.25511	173.987	29.1263	29.2465	NA			0.754192	29.7811		169.108	5.83443	3.45012	6.25511	3.69047
UK006	UK006_87	NA	93	1970	178.7	2.87762	NA	NA	37.594	3.62989	0.0474	19.7682	NA	NA	0.173845	20.0987	0.0266	3.62989	-0.071341	NA	NA	69.4269	482.882	483.478	169.234	6.06307	6.46948	162.75	30.2327	30.3352	NA			0.677275	-143.758		169.234	6.06307	3.58266	6.46948	3.83035
UK006	UK006_113	NA	30.7	587	55.7	1.77107	NA	NA	37.594	4.96168	0.051	41.5319	NA	NA	0.187048	41.8273	0.0266	4.96168	0.20211	NA	NA	NA	NA	NA	169.234	8.28758	8.58937	174.107	67.02	67.0726	NA			0.882435	29.729		169.234	8.28758	4.89712	8.58937	5.07693
UK006	UK006_155	NA	85	1953	172.3	5.23708	NA	NA	37.594	3.74146	0.0458	20.9015	NA	NA	0.167976	21.2337	0.0266	3.74146	-0.17099	NA	NA	-12.9009	520.529	521.108	169.234	6.24943	6.64445	157.661	31.0174	31.1116	NA			0.476384	1411.8		169.234	6.24943	3.69278	6.64445	3.94464
UK006	UK006_158	NA	98	2120	177	2.26633	NA	NA	37.594	3.62989	0.0476	18.9453	NA	NA	0.174578	19.2899	0.0266	3.62989	-0.24059	NA	NA	79.4346	460.869	461.486	169.234	6.06307	6.46948	163.384	29.1197	29.2268	NA			0.706403	-113.048		169.234	6.06307	3.58266	6.46948	3.83369
UK006	UK006_233	NA	77.8	1760	172	1.44538	NA	NA	37.594	3.85907	0.0453	21.8284	NA	NA	0.166143	22.1669	0.0266	3.85907	0.16036	NA	NA	-39.4928	548.043	548.605	169.234	6.44588	6.82954	156.066	32.0782	32.1676	NA			0.402795	528.518		169.234	6.44588	3.80886	6.82954	4.03839
UK006	UK006_267	NA	78	1541	139.9	1.52729	NA	NA	37.594	3.52495	0.0519	21.7465	NA	NA	0.190349	22.0304	0.0266	3.52495	0.059888	NA	NA	281.007	513.159	513.687	169.234	5.88777	6.30549	176.927	35.7855	35.8865	NA			0.669382	39.7759		169.234	5.88777	3.47908	6.30549	3.72306
UK006	UK006_291	NA	210	4730	426	4.67618	NA	NA	37.4953	3.34414	0.0452	10.9771	NA	NA	0.166212	11.4752	0.02667	3.34414	0.12745	NA	NA	-44.8627	269.066	270.103	169.673	5.60009	6.03991	156.126	16.6079	16.7799	NA			0.105521	478.205		169.673	5.60009	3.30051	6.03991	3.5799
UK006	UK006_298	NA	197	3990	367.1	1.8503	NA	NA	37.4813	3.2621	0.0499	11.6568	NA	NA	0.183564	12.1046	0.02668	3.2621	-0.1549	NA	NA	190.338	273.57	274.507	169.736	5.4647	5.91491	171.123	19.0646	19.2422	NA			0.893098	10.8238		169.736	5.4647	3.21953	5.91491	3.4817
UK006	UK006_101	NA	74	1322	121.9	1.42907	NA	NA	37.4532	3.85322	0.063	23.2893	NA	NA	0.231928	23.6059	0.0267	3.85322	0.34243	NA	NA	708.231	511.579	512.04	169.862	6.45966	6.84528	211.789	45.1548	45.2659	NA			0.0583615	76.0161		169.862	6.45966	3.80289	6.84528	4.06111
UK006	UK006_129	NA	120	2300	209.5	1.83611	NA	NA	37.4532	3.52115	0.0532	16.1415	NA	NA	0.19585	16.5211	0.0267	3.52115	0.14479	NA	NA	337.336	371.754	372.428	169.862	5.90297	6.32264	181.609	27.4803	27.618	NA			0.391281	49.6462		169.862	5.90297	3.47517	6.32264	3.71846
UK006	UK006_144	NA	69.1	1343	122.6	1.44575	NA	NA	37.4532	3.85322	0.0551	23.8421	NA	NA	0.202845	24.1515	0.0267	3.85322	-0.18233	NA	NA	416.283	552.259	552.737	169.862	6.45966	6.84528	187.531	41.3779	41.4751	NA			0.414903	59.1957		169.862	6.45966	3.80289	6.84528	4.00982
UK006	UK006_193	NA	110	2430	200	2.20264	NA	NA	37.4532	3.73631	0.0508	17.0201	NA	NA	0.187015	17.4254	0.0267	3.73631	-0.12333	NA	NA	231.765	400.408	401.065	169.862	6.26368	6.66066	174.079	27.8831	28.0088	NA			0.773949	26.7096		169.862	6.26368	3.68752	6.66066	3.91438
UK006	UK006_172	NA	289	5890	530	2.67677	NA	NA	37.3692	3.36786	0.0525	8.98915	NA	NA	0.193708	9.59934	0.02676	3.36786	-0.078046	NA	NA	307.249	205.786	206.96	170.238	5.65835	6.09673	179.788	15.8181	16.0517	NA			0.268769	44.5927		170.238	5.65835	3.32378	6.09673	3.55527
UK006	UK006_1	NA	209	4260	369	0.968504	NA	NA	37.3552	3.27581	0.048	11.1939	NA	NA	0.17717	11.6634	0.02677	3.27581	-0.096978	NA	NA	99.2691	267.022	268.012	170.301	5.50569	5.95564	165.623	17.8258	18.0046	NA			0.62464	-71.5549		170.301	5.50569	3.23292	5.95564	3.50763
UK006	UK006_100	NA	223	4270	383	1.90547	NA	NA	37.3552	3.36758	0.0505	10.511	NA	NA	0.186398	11.0373	0.02677	3.36758	0.22305	NA	NA	218.073	245.017	246.045	170.301	5.65994	6.09852	173.551	17.6094	17.8065	NA			0.706755	21.9063		170.301	5.65994	3.32349	6.09852	3.5788
UK006	UK006_234	NA	177	3640	310	3.1	NA	NA	37.3552	3.50852	0.0499	12.7106	NA	NA	0.184183	13.186	0.02677	3.50852	-0.098038	NA	NA	190.338	298.803	299.666	170.301	5.89682	6.31897	171.654	20.8273	20.9909	NA			0.903018	10.5269		170.301	5.89682	3.46258	6.31897	3.70768
UK006	UK006_49	NA	191	4410	391	1.78295	NA	NA	37.2439	3.3061	0.049	11.87	NA	NA	0.181402	12.3218	0.02685	3.3061	0.062312	NA	NA	147.831	280.875	281.803	170.803	5.57278	6.0202	169.266	19.2133	19.386	NA			0.875693	-15.5396		170.803	5.57278	3.26269	6.0202	3.52665
UK006	UK006_64	NA	133	2810	240	2.30769	NA	NA	37.1747	3.61665	0.0479	15.3957	NA	NA	0.17766	15.8148	0.0269	3.61665	0.010517	NA	NA	94.3329	370.359	371.097	171.117	6.1073	6.51958	166.045	24.2296	24.3621	NA			0.683282	-81.3971		171.117	6.1073	3.56907	6.51958	3.81657
UK006	UK006_90	NA	91	1780	165	1.5942	NA	NA	37.1747	3.72617	0.0503	19.9162	NA	NA	0.186561	20.2618	0.0269	3.72617	-0.13933	NA	NA	208.88	473.92	474.496	171.117	6.29224	6.69314	173.691	32.3584	32.4663	NA			0.879106	18.0787		171.117	6.29224	3.67715	6.69314	3.90795
UK006	UK006_242	NA	40.9	743	70.7	1.89037	NA	NA	37.1747	4.49197	0.057	34.4232	NA	NA	0.211411	34.7151	0.0269	4.49197	0.12104	NA	NA	491.533	820.266	820.636	171.117	7.58541	7.92113	194.736	61.591	61.6611	NA			0.444468	65.1871		171.117	7.58541	4.43288	7.92113	4.62911
UK006	UK006_223	NA	74	1450	132	2.8145	NA	NA	37.1609	3.5034	0.0516	22.7752	NA	NA	0.191454	23.0431	0.02691	3.5034	-0.19352	NA	NA	267.725	540.434	540.945	171.18	5.9182	6.34308	177.869	37.6146	37.7117	NA			0.733487	36.0612		171.18	5.9182	3.45729	6.34308	3.69819
UK006	UK006_272	NA	376	7180	676.4	1.5248	NA	NA	37.0645	3.23369	0.0529	7.50699	NA	NA	0.196788	8.17384	0.02698	3.23369	0.078969	NA	NA	324.51	171.061	172.455	171.619	5.47641	5.93524	182.405	13.6478	13.925	NA			0.132976	47.1143		171.619	5.47641	3.19102	5.93524	3.43333
UK006	UK006_44	NA	98	2121	193.2	2.89222	NA	NA	37.037	3.51	0.0496	18.6812	NA	NA	0.184649	19.008	0.027	3.51	0.040114	NA	NA	176.291	445.831	446.443	171.745	5.94865	6.37417	172.053	30.092	30.206	NA			0.983846	2.57893		171.745	5.94865	3.46365	6.37417	3.71121
UK006	UK006_52	NA	52.1	1230	110.7	5.03182	NA	NA	37.037	3.61232	0.0466	28.7212	NA	NA	0.173481	28.9474	0.027	3.61232	0.1548	NA	NA	28.7764	729.761	730.216	171.745	6.12207	6.53631	162.435	43.4791	43.5502	NA			0.66306	-496.825		171.745	6.12207	3.56463	6.53631	3.80545
UK006	UK006_107	NA	62	1032	100.8	1.98035	NA	NA	37.037	4.34504	0.059	25.8779	NA	NA	0.219643	26.2402	0.027	4.34504	0.023272	NA	NA	567.096	587.258	587.694	171.745	7.36385	7.71168	201.612	48.0181	48.1137	NA			0.223398	69.715		171.745	7.36385	4.28767	7.71168	4.4756
UK006	UK006_51	NA	163	3410	292	1.50515	NA	NA	37.0233	3.47068	0.0491	13.1974	NA	NA	0.182855	13.6462	0.02701	3.47068	-0.16794	NA	NA	152.609	312.692	313.532	171.808	5.88414	6.31431	170.514	21.423	21.5802	NA			0.910984	-12.5804		171.808	5.88414	3.42484	6.31431	3.6781
UK006	UK006_227	NA	110	2280	195	4.98721	NA	NA	37.0233	3.40537	0.0543	17.0367	NA	NA	0.202221	17.3737	0.02701	3.40537	-0.01929	NA	NA	383.513	389.859	390.497	171.808	5.77341	6.21125	187.004	29.6816	29.8161	NA			0.319802	55.2015		171.808	5.77341	3.36039	6.21125	3.6028
UK006	UK006_118	NA	97	2180	182	1.48329	NA	NA	36.9276	3.36782	0.0479	18.4683	NA	NA	0.178849	18.7729	0.02708	3.36782	0.16657	NA	NA	94.3329	447.432	448.061	172.247	5.72416	6.16765	167.069	28.9272	29.0395	NA			0.71594	-82.5949		172.247	5.72416	3.32323	6.16765	3.58141
UK006	UK006_180	NA	37.2	743	65.1	3.27136	NA	NA	36.9004	4.90324	0.064	36.948	NA	NA	0.239139	37.2719	0.0271	4.90324	0.10388	NA	NA	741.63	851.528	851.867	172.373	8.33985	8.6507	217.715	73.1632	73.2356	NA			0.22212	76.7576		172.373	8.33985	4.83827	8.6507	5.01781
UK006	UK006_203	NA	91	1920	170.2	2.26631	NA	NA	36.9004	3.60804	0.0485	19.4389	NA	NA	0.181223	19.7709	0.0271	3.60804	0.10593	NA	NA	123.73	469.488	470.086	172.373	6.13686	6.55306	169.112	30.8085	30.9164	NA			0.831853	-39.3136		172.373	6.13686	3.56023	6.55306	3.80303
UK006	UK006_239	NA	156	3150	272	4.8227	NA	NA	36.8868	3.47686	0.0519	13.4795	NA	NA	0.193998	13.9207	0.02711	3.47686	-0.033424	NA	NA	281.007	312.051	312.855	172.435	5.91586	6.34686	180.035	22.9699	23.1319	NA			0.526248	38.6365		172.435	5.91586	3.43077	6.34686	3.66963
UK006	UK006_92	NA	89	1900	164.2	1.86803	NA	NA	36.7647	3.82476	0.0524	20.228	NA	NA	0.196518	20.5865	0.0272	3.82476	-0.22969	NA	NA	302.904	473.379	473.937	173	6.52885	6.92426	182.175	34.3447	34.4557	NA			0.615456	42.8862		173	6.52885	3.7739	6.92426	3.98754
UK006	UK006_130	NA	200	3880	339	2.08872	NA	NA	36.6569	3.32044	0.0493	11.4219	NA	NA	0.185435	11.8947	0.02728	3.32044	0.26401	NA	NA	162.123	269.368	270.327	173.502	5.68421	6.13679	172.727	18.8951	19.0773	NA			0.932212	-7.01882		173.502	5.68421	3.27616	6.13679	3.5372
UK006	UK006_45	NA	200	4290	346	1.4477	NA	NA	36.63	3.81923	0.0493	12.5939	NA	NA	0.185571	13.1603	0.0273	3.81923	-0.084206	NA	NA	162.123	297.558	298.433	173.628	6.54274	6.94011	172.843	20.9189	21.0839	NA			0.944237	-7.09624	CL	173.628	6.54274	3.76826	6.94011	3.99907
UK006	UK006_275	NA	70	1590	141.2	2.78501	NA	NA	36.4964	3.81376	0.0467	23.6643	NA	NA	0.176428	23.9696	0.0274	3.81376	0.043029	NA	NA	33.9129	589.083	589.603	174.255	6.55665	6.95598	164.983	36.5158	36.6029	NA			0.612812	-413.831		174.255	6.55665	3.76267	6.95598	3.99705
UK006	UK006_18	NA	32.6	682	59.9	2.40562	NA	NA	36.3636	4.8583	0.053	39.822	NA	NA	0.20096	40.1173	0.0275	4.8583	0.043881	NA	NA	328.797	1009.5	1009.87	174.883	8.38211	8.70023	185.938	68.2647	68.323	NA			0.747475	46.8113		174.883	8.38211	4.79299	8.70023	4.97192
UK006	UK006_186	NA	219	4690	374	1.66222	NA	NA	36.3636	3.38235	0.0499	10.9387	NA	NA	0.189206	11.4497	0.0275	3.38235	-0.0058786	NA	NA	190.338	256.445	257.44	174.883	5.83563	6.28402	175.951	18.499	18.6914	NA			0.912431	8.11984		174.883	5.83563	3.33688	6.28402	3.59126
UK006	UK006_249	NA	145	2900	293	1.63687	NA	NA	36.3636	3.92513	0.0539	15.2746	NA	NA	0.204373	15.7709	0.0275	3.92513	0.16072	NA	NA	366.874	349.312	350.017	174.883	6.7721	7.1621	188.819	27.1801	27.3296	NA			0.303785	52.3317	CL	174.883	6.7721	3.87237	7.1621	4.08838
UK006	UK006_26	NA	101	2220	187	1.46094	NA	NA	36.2319	3.91909	0.0518	18.0459	NA	NA	0.197124	18.4666	0.0276	3.91909	0.2663	NA	NA	276.591	422.036	422.654	175.51	6.7856	7.17755	182.69	30.8853	31.0092	NA			0.631074	36.5454		175.51	6.7856	3.86622	7.17755	4.09143
UK006	UK006_162	NA	110	2380	205.1	1.465	NA	NA	36.2319	3.48867	0.0461	17.101	NA	NA	0.175433	17.4532	0.0276	3.48867	-0.021339	NA	NA	2.85152	420.272	420.956	175.51	6.04037	6.47757	164.123	26.4555	26.5743	NA			0.401042	-6054.95		175.51	6.04037	3.44161	6.47757	3.7038
UK006	UK006_235	NA	62	1240	94.8	3.28028	NA	NA	36.1011	5.42751	0.056	27.0801	NA	NA	0.213879	27.6186	0.0277	5.42751	-0.22827	NA	NA	452.368	630.017	630.449	176.137	9.43045	9.71827	196.803	49.4502	49.5391	NA			0.434066	61.0633	DO	176.137	9.43045	5.35403	9.71827	5.47246
UK006	UK006_136	NA	113	2180	189	2.27711	NA	NA	35.9712	3.5792	0.047	17.1689	NA	NA	0.180154	17.538	0.0278	3.5792	0.15544	NA	NA	49.2271	418.24	418.915	176.765	6.24081	6.67068	168.193	27.1907	27.3116	NA			0.5227	-259.08		176.765	6.24081	3.53058	6.67068	3.77704
UK006	UK006_238	NA	50	1180	100.1	1.70528	NA	NA	35.9712	3.79236	0.0394	29.9198	NA	NA	0.151023	30.1592	0.0278	3.79236	0.040039	NA	NA	NA	NA	NA	176.765	6.61248	7.01963	142.815	40.2009	40.2615	NA			0.0881089	145.308		176.765	6.61248	3.74084	7.01963	3.98759
UK006	UK006_205	NA	103	2140	179	2.94893	NA	NA	35.7654	3.37832	0.0498	18.3787	NA	NA	0.191985	18.6866	0.02796	3.37832	0.19802	NA	NA	185.669	437.507	438.127	177.768	5.92352	6.37971	178.322	30.5694	30.6893	NA			0.970514	4.25545		177.768	5.92352	3.33216	6.37971	3.58879
UK006	UK006_207	NA	56.9	1380	118.8	3.36544	NA	NA	35.7143	3.67376	0.0419	27.0697	NA	NA	0.161761	27.3178	0.028	3.67376	0.15141	NA	NA	-232.545	720.898	721.401	178.019	6.45051	6.87294	152.243	38.6404	38.7114	NA			0.171518	176.552		178.019	6.45051	3.6235	6.87294	3.86272
UK006	UK006_170	NA	225	4940	442	1.32733	NA	NA	35.5366	3.24841	0.0464	10.6802	NA	NA	0.180029	11.1633	0.02814	3.24841	-0.12153	NA	NA	18.4553	258.508	259.56	178.897	5.73141	6.20743	168.086	17.2948	17.484	NA			0.249893	-869.353		178.897	5.73141	3.20376	6.20743	3.49676
UK006	UK006_192	NA	48	1006	83.4	3.10152	NA	NA	35.2113	4.10849	0.0559	30.29	NA	NA	0.218893	30.5674	0.0284	4.10849	0.11914	NA	NA	448.399	714.109	714.51	180.527	7.31404	7.69941	200.988	55.7945	55.8764	NA			0.464156	59.7397		180.527	7.31404	4.0515	7.69941	4.26437
UK006	UK006_73	NA	119	2550	211.1	2.08597	NA	NA	35.0877	3.55225	0.0477	16.117	NA	NA	0.187441	16.5038	0.0285	3.55225	0.26763	NA	NA	84.4158	389.041	389.75	181.153	6.34545	6.78897	174.443	26.4584	26.5913	NA			0.597438	-114.597		181.153	6.34545	3.50281	6.78897	3.7467
UK006	UK006_115	NA	28.9	634	57	1.90254	NA	NA	35.0877	4.22509	0.052	42.9371	NA	NA	0.204338	43.1444	0.0285	4.22509	-0.1114	NA	NA	NA	NA	NA	181.153	7.54735	7.92388	188.79	74.4618	74.5168	NA			0.840339	36.5287		181.153	7.54735	4.16628	7.92388	4.3703
UK006	UK006_143	NA	225	4240	373	2.82362	NA	NA	34.8918	3.39317	0.0548	10.6845	NA	NA	0.21655	11.2104	0.02866	3.39317	-0.077645	NA	NA	404.072	240.917	241.895	182.156	6.09436	6.55975	199.034	20.2645	20.4843	NA			0.120706	54.9199		182.156	6.09436	3.34568	6.55975	3.56864
UK006	UK006_105	NA	105	1950	187	2.87692	NA	NA	34.4828	4.06828	0.0491	17.8069	NA	NA	0.196327	18.2657	0.029	4.06828	0.066597	NA	NA	152.609	425.953	426.594	184.287	7.39114	7.78811	182.014	30.4458	30.5707	NA			0.882701	-20.7574		184.287	7.39114	4.01068	7.78811	4.22827
UK006	UK006_19	NA	314	6180	436	2.79487	NA	NA	30.4136	3.27158	0.0519	8.57721	NA	NA	0.235288	9.17997	0.03288	3.27158	-0.023324	NA	NA	281.007	197.196	198.43	208.548	6.71365	7.26367	214.555	17.7561	18.0426	NA			0.530854	25.7854		208.548	6.71365	3.21923	7.26367	3.46999
UK006	UK006_53	NA	47.7	606	70.6	2.22013	NA	NA	38.3142	4.86883	0.091	31.2105	NA	NA	0.327479	31.588	0.0261	4.86883	0.24383	NA	NA	1446.6	626.334	626.661	166.093	7.98351	8.28522	287.639	79.2845	79.3938	NA			0.00319292	88.5184
UK006	UK006_268	NA	50.2	432	44.4	2.59649	NA	NA	42.735	5.05268	0.119	29.972	NA	NA	0.383941	30.3949	0.0234	5.05268	0.10581	NA	NA	1941.26	560.57	560.882	149.108	7.4475	7.70919	329.933	85.8243	85.9522	NA			0.000100727	92.319
UK006	UK006_282	NA	464	2200	217	2.13373	NA	NA	41.1523	3.62411	0.225	8.61394	NA	NA	0.753859	9.34528	0.0243	3.62411	0.39793	NA	NA	3016.82	138.702	139.561	154.775	5.54241	5.91507	570.461	40.8085	41.4447	NA			6.33989e-67	94.8696

## Sheet: DZ 3
ORS 12-25m		f206c	207Pb CPS	206Pb CPS	U (ppm)1	U/Th	206Pb/204Pb	1s %	Data for Tera-Wasserburg plot2				208Pb/206Pb	2sx (%)	Data for Wetherill plot2					208Pb/232Th	2sx (%)	Dates									208Pb/232Th	2sx (ABS)	2stotal (ABS)	Prob. Conc. (%)	% conc3	Comments	Accepted Dates4
Sample	Spot								238U/206Pb	2sx (%)	207Pb/206Pb	2sx (%)			207Pb/235Pb	2sx (%)	206Pb/238U	2sx (%)	Rho			207Pb/206Pb	2sx (ABS)	2stotal (ABS)	206Pb/238U	2sx (ABS)	2stotal (ABS)	207Pb/235Pb	2sx (ABS)	2stotal (ABS)							Date (Ma)	2sx (ABS)	2stotal (ABS)
ORS 12-25m	UK003_121	NA	60.3	1011	211.3	3.04906	NA	NA	78.064	7.77581	0.0564	7.98234	NA	NA	0.0996161	11.1436	0.01281	7.77581	0.15279	NA	NA	NA	NA	NA	82.0541	6.33994	6.43494	96.4219	10.2509	10.3259	NA	NA	NA	1.06049	NA		82.0541	6.33994	6.43494
ORS 12-25m	UK003_34	NA	48.5	967	210.3	1.94542	NA	NA	77.821	7.9909	0.0554	9.69585	NA	NA	0.0981554	12.5644	0.01285	7.9909	-0.067443	NA	NA	NA	NA	NA	82.3087	6.5354	6.62817	95.0722	11.4036	11.4693	NA	NA	NA	5.98906	NA		82.3087	6.5354	6.62817
ORS 12-25m	UK003_137	NA	82	1730	333	1.69898	NA	NA	77.3395	6.06815	0.0444	9.36737	NA	NA	0.0791558	11.1611	0.01293	6.06815	0.019136	NA	NA	NA	NA	NA	82.8179	4.99337	5.11566	77.3509	8.31276	8.37345	NA	NA	NA	25.4826	NA	CL	82.8179	4.99337	5.11566
ORS 12-25m	UK003_198	NA	125	2470	457	2.40526	NA	NA	76.2195	4.70831	0.051	6.84415	NA	NA	0.0922583	8.30727	0.01312	4.70831	0.096484	NA	NA	NA	NA	NA	84.0269	3.93058	4.08922	89.6049	7.12484	7.21847	NA	NA	NA	15.3308	NA		84.0269	3.93058	4.08922
ORS 12-25m	UK003_246	NA	93.3	1755	369	1.58369	NA	NA	75.8725	5.70657	0.052	6.66205	NA	NA	0.0944974	8.77199	0.01318	5.70657	0.31081	NA	NA	NA	NA	NA	84.4087	4.78544	4.91775	91.6843	7.69027	7.78096	NA	NA	NA	5.91491	NA		84.4087	4.78544	4.91775
ORS 12-25m	UK003_120	NA	107	2010	382	2.62543	NA	NA	75.643	5.26308	0.0535	8.45704	NA	NA	0.0975184	9.961	0.01322	5.26308	0.13734	NA	NA	NA	NA	NA	84.6632	4.42676	4.57031	94.483	8.98709	9.06939	NA	NA	NA	3.8506	NA		84.6632	4.42676	4.57031
ORS 12-25m	UK003_47	NA	36.8	670	142	2.66417	NA	NA	75.5858	9.71037	0.057	10.9258	NA	NA	0.103977	14.6173	0.01323	9.71037	0.26095	NA	NA	NA	NA	NA	84.7268	8.17346	8.2522	100.441	13.9798	14.0394	NA	NA	NA	2.8053	NA		84.7268	8.17346	8.2522
ORS 12-25m	UK003_126	NA	119	2360	475	2.1829	NA	NA	75.5287	4.7881	0.0503	6.79473	NA	NA	0.0918242	8.31229	0.01324	4.7881	0.064442	NA	NA	NA	NA	NA	84.7904	4.03326	4.19077	89.2013	7.09843	7.1916	NA	NA	NA	26.6937	NA		84.7904	4.03326	4.19077
ORS 12-25m	UK003_285	NA	37.8	731	139.3	2.47865	NA	NA	75.3012	9.24014	0.056	12.5081	NA	NA	0.102539	15.551	0.01328	9.24014	0.044362	NA	NA	NA	NA	NA	85.0449	7.80667	7.88969	99.117	14.6862	14.7416	NA	NA	NA	8.6021	NA		85.0449	7.80667	7.88969
ORS 12-25m	UK003_76	NA	60.5	1051	226	2.07721	NA	NA	75.2445	7.6425	0.0554	9.33498	NA	NA	0.101516	12.0644	0.01329	7.6425	-0.043615	NA	NA	NA	NA	NA	85.1085	6.46167	6.56188	98.1751	11.2901	11.3607	NA	NA	NA	4.93895	NA		85.1085	6.46167	6.56188
ORS 12-25m	UK003_182	NA	43.9	1044	195.5	2.22665	NA	NA	74.7384	7.61477	0.0428	10.4538	NA	NA	0.0789589	12.9332	0.01338	7.61477	0.084192	NA	NA	NA	NA	NA	85.6811	6.48126	6.58249	77.1657	9.61046	9.66277	NA	NA	NA	12.5242	NA		85.6811	6.48126	6.58249
ORS 12-25m	UK003_193	NA	121	2390	457	1.70522	NA	NA	74.7384	4.85618	0.0522	7.21282	NA	NA	0.0963004	8.69524	0.01338	4.85618	0.0047103	NA	NA	NA	NA	NA	85.6811	4.1333	4.2903	93.3555	7.75565	7.84873	NA	NA	NA	8.08574	NA		85.6811	4.1333	4.2903
ORS 12-25m	UK003_281	NA	46.7	1051	213.4	2.49591	NA	NA	74.184	7.70667	0.047	10.9954	NA	NA	0.0873553	13.4273	0.01348	7.70667	-0.11429	NA	NA	NA	NA	NA	86.3172	6.60785	6.70863	85.0367	10.9535	11.0088	NA	NA	NA	84.8651	NA		86.3172	6.60785	6.70863
ORS 12-25m	UK003_117	NA	162	3220	600	2.0141	NA	NA	73.9098	4.06971	0.0512	6.32713	NA	NA	0.0955144	7.52298	0.01353	4.06971	0.010832	NA	NA	NA	NA	NA	86.6352	3.50222	3.69019	92.6274	6.66004	6.76661	NA	NA	NA	11.0351	NA		86.6352	3.50222	3.69019
ORS 12-25m	UK003_143	NA	79.8	1667	309.8	1.90412	NA	NA	73.5835	5.78275	0.0473	8.25171	NA	NA	0.0886302	10.0763	0.01359	5.78275	0.08648	NA	NA	NA	NA	NA	87.0168	4.99816	5.13278	86.2266	8.32991	8.40447	NA	NA	NA	86.5559	NA		87.0168	4.99816	5.13278
ORS 12-25m	UK003_62	NA	105	2200	385	3.0315	NA	NA	73.5294	6.20869	0.048	15.3608	NA	NA	0.0900081	16.5681	0.0136	6.20869	-0.2047	NA	NA	NA	NA	NA	87.0804	5.3702	5.4959	87.5109	13.8925	13.9386	NA	NA	NA	95.6788	NA	INC, CL	87.0804	5.3702	5.4959
ORS 12-25m	UK003_58	NA	56	1240	237	2.17431	NA	NA	73.3676	7.0093	0.0498	10.9075	NA	NA	0.0935894	12.9655	0.01363	7.0093	-0.38469	NA	NA	NA	NA	NA	87.2712	6.07588	6.18774	90.8415	11.267	11.328	NA	NA	NA	62.7794	NA		87.2712	6.07588	6.18774
ORS 12-25m	UK003_125	NA	114	2320	464	1.86345	NA	NA	73.3676	4.81637	0.0496	6.95526	NA	NA	0.0932135	8.46009	0.01363	4.81637	0.1662	NA	NA	NA	NA	NA	87.2712	4.17498	4.33615	90.4925	7.32464	7.41746	NA	NA	NA	40.9665	NA		87.2712	4.17498	4.33615
ORS 12-25m	UK003_136	NA	43.5	1080	190.2	3.04808	NA	NA	73.2064	7.32337	0.0432	11.2494	NA	NA	0.0813646	13.4232	0.01366	7.32337	-0.072752	NA	NA	NA	NA	NA	87.462	6.36192	6.46929	79.4271	10.2557	10.3075	NA	NA	NA	19.6157	NA		87.462	6.36192	6.46929
ORS 12-25m	UK003_272	NA	217	4340	892	2.59302	NA	NA	73.1529	3.37912	0.051	5.89729	NA	NA	0.0961258	6.7968	0.01367	3.37912	0.019923	NA	NA	NA	NA	NA	87.5256	2.93761	3.16374	93.1938	6.05228	6.17071	NA	NA	NA	9.00961	NA		87.5256	2.93761	3.16374
ORS 12-25m	UK003_144	NA	56.6	1280	230.4	2.26995	NA	NA	72.8332	6.80543	0.0457	9.60292	NA	NA	0.0865143	11.7699	0.01373	6.80543	-0.014257	NA	NA	NA	NA	NA	87.9072	5.94186	6.05784	84.2511	9.51628	9.57878	NA	NA	NA	51.6877	NA		87.9072	5.94186	6.05784
ORS 12-25m	UK003_81	NA	54.7	1073	218.5	3.0055	NA	NA	72.7802	7.57104	0.0528	9.8718	NA	NA	0.100028	12.4408	0.01374	7.57104	-0.0098159	NA	NA	NA	NA	NA	87.9707	6.61506	6.71958	96.8023	11.4872	11.5548	NA	NA	NA	18.5626	NA		87.9707	6.61506	6.71958
ORS 12-25m	UK003_187	NA	34.3	635	107.7	3.62626	NA	NA	72.6744	10.0421	0.056	14.1432	NA	NA	0.106245	17.3457	0.01376	10.0421	0.020235	NA	NA	NA	NA	NA	88.0979	8.78671	8.86589	102.524	16.9169	16.9681	NA	NA	NA	12.8613	NA		88.0979	8.78671	8.86589
ORS 12-25m	UK003_190	NA	312	6660	992	1.11211	NA	NA	72.6744	3.06822	0.0467	6.03715	NA	NA	0.0886006	6.77209	0.01376	3.06822	0.03583	NA	NA	NA	NA	NA	88.0979	2.68466	2.93344	86.1989	5.59661	5.70692	NA	NA	NA	53.4726	NA	CL	88.0979	2.68466	2.93344
ORS 12-25m	UK003_101	NA	93	1898	367.4	2.05942	NA	NA	72.6216	5.4946	0.049	7.78895	NA	NA	0.0930318	9.53196	0.01377	5.4946	-0.040907	NA	NA	NA	NA	NA	88.1615	4.81115	4.95447	90.3237	8.23797	8.32032	NA	NA	NA	65.6234	NA		88.1615	4.81115	4.95447
ORS 12-25m	UK003_82	NA	982	20600	3640	3.45024	NA	NA	72.5689	1.65644	0.0485	3.70798	NA	NA	0.0921493	4.06115	0.01378	1.65644	-0.11218	NA	NA	NA	NA	NA	88.2251	1.45145	1.87307	89.5036	3.47929	3.6668	NA	NA	NA	51.4417	NA	CL	88.2251	1.45145	1.87307
ORS 12-25m	UK003_206	NA	37.6	616	111.6	3.10864	NA	NA	72.5689	10.1149	0.06	11.2218	NA	NA	0.113999	15.1076	0.01378	10.1149	-0.06244	NA	NA	NA	NA	NA	88.2251	8.86309	8.94182	109.617	15.6992	15.7619	NA	NA	NA	2.15109	NA		88.2251	8.86309	8.94182
ORS 12-25m	UK003_150	NA	100	2220	493	2.22674	NA	NA	72.4638	5.92484	0.047	11.7261	NA	NA	0.089429	13.1379	0.0138	5.92484	0.12729	NA	NA	NA	NA	NA	88.3523	5.19902	5.3325	86.9713	10.951	11.0087	NA	NA	NA	81.0264	NA	CL	88.3523	5.19902	5.3325
ORS 12-25m	UK003_115	NA	71.1	1600	299	1.81212	NA	NA	72.4113	6.00073	0.0443	8.86663	NA	NA	0.0843526	10.7063	0.01381	6.00073	0.00039496	NA	NA	NA	NA	NA	88.4159	5.26938	5.40131	82.2289	8.45687	8.52395	NA	NA	NA	21.3556	NA		88.4159	5.26938	5.40131
ORS 12-25m	UK003_154	NA	100.4	2104	384.7	2.36738	NA	NA	72.4113	5.11747	0.0475	7.00753	NA	NA	0.0904458	8.67721	0.01381	5.11747	0.05725	NA	NA	NA	NA	NA	88.4159	4.49377	4.64776	87.9186	7.30805	7.39612	NA	NA	NA	90.5275	NA		88.4159	4.49377	4.64776
ORS 12-25m	UK003_256	NA	57	1140	223	3.5623	NA	NA	72.3066	7.36288	0.0509	10.3968	NA	NA	0.0970602	12.7399	0.01383	7.36288	0.27873	NA	NA	NA	NA	NA	88.543	6.47475	6.58287	94.0591	11.4452	11.5094	NA	NA	NA	33.7168	NA		88.543	6.47475	6.58287
ORS 12-25m	UK003_12	NA	79	1611	336	2.09607	NA	NA	72.1501	6.05242	0.0497	9.71172	NA	NA	0.0949775	11.4433	0.01386	6.05242	-0.14555	NA	NA	NA	NA	NA	88.7338	5.33375	5.46504	92.1296	10.0789	10.1489	NA	NA	NA	57.402	NA		88.7338	5.33375	5.46504
ORS 12-25m	UK003_215	NA	158	3700	676	1.69	NA	NA	72.0981	3.74711	0.0433	6.04347	NA	NA	0.0828067	7.11086	0.01387	3.74711	-0.022695	NA	NA	NA	NA	NA	88.7974	3.30453	3.51279	80.7803	5.52168	5.62048	NA	NA	NA	1.34504	NA		88.7974	3.30453	3.51279
ORS 12-25m	UK003_223	NA	108	1977	366	2.14035	NA	NA	72.0461	5.28136	0.053	6.39719	NA	NA	0.10143	8.29559	0.01388	5.28136	0.30762	NA	NA	NA	NA	NA	88.861	4.66087	4.81098	98.0955	7.75703	7.85925	NA	NA	NA	1.71465	NA		88.861	4.66087	4.81098
ORS 12-25m	UK003_54	NA	71	1417	287.2	1.89947	NA	NA	71.9424	6.44094	0.0496	8.06844	NA	NA	0.09506	10.324	0.0139	6.44094	0.22712	NA	NA	NA	NA	NA	88.9881	5.6923	5.8162	92.2061	9.10019	9.1778	NA	NA	NA	50.1944	NA		88.9881	5.6923	5.8162
ORS 12-25m	UK003_227	NA	103	2050	374	2.2	NA	NA	71.7875	5.33394	0.0482	7.15396	NA	NA	0.0925762	8.92356	0.01393	5.33394	0.098688	NA	NA	NA	NA	NA	89.1789	4.72399	4.8732	89.9004	7.67758	7.76509	NA	NA	NA	86.6911	NA		89.1789	4.72399	4.8732
ORS 12-25m	UK003_97	NA	79	1530	308	2.52459	NA	NA	71.6846	6.21803	0.0504	8.19054	NA	NA	0.0969407	10.2834	0.01395	6.21803	-0.018914	NA	NA	NA	NA	NA	89.306	5.51479	5.64349	93.9484	9.2279	9.30721	NA	NA	NA	39.2286	NA		89.306	5.51479	5.64349
ORS 12-25m	UK003_93	NA	24.6	449	158.9	2.16485	NA	NA	71.4286	13.9109	0.057	14.2632	NA	NA	0.110028	19.9237	0.014	13.9109	0.020119	NA	NA	NA	NA	NA	89.6239	12.3813	12.4395	105.991	20.0552	20.1013	NA	NA	NA	16.2787	NA	CL	89.6239	12.3813	12.4395
ORS 12-25m	UK003_276	NA	127	2480	500	1.8315	NA	NA	71.3776	4.73808	0.0479	7.38797	NA	NA	0.0925284	8.77676	0.01401	4.73808	-0.036245	NA	NA	NA	NA	NA	89.6875	4.22004	4.38828	89.8559	7.5477	7.63661	NA	NA	NA	96.9392	NA		89.6875	4.22004	4.38828
ORS 12-25m	UK003_18	NA	69.3	1234	245.5	1.91947	NA	NA	71.1238	6.81529	0.0556	8.55501	NA	NA	0.107786	10.9378	0.01406	6.81529	0.048369	NA	NA	NA	NA	NA	90.0053	6.0915	6.21005	103.938	10.8065	10.8886	NA	NA	NA	2.23196	NA		90.0053	6.0915	6.21005
ORS 12-25m	UK003_88	NA	98	2100	379	2.20349	NA	NA	71.1238	5.18487	0.051	7.13731	NA	NA	0.0988682	8.8218	0.01406	5.18487	0.041356	NA	NA	NA	NA	NA	90.0053	4.63423	4.789	95.7311	8.05948	8.15347	NA	NA	NA	21.0495	NA		90.0053	4.63423	4.789
ORS 12-25m	UK003_165	NA	180	3550	659	2.39636	NA	NA	70.9723	4.03189	0.0509	5.97975	NA	NA	0.0988849	7.21204	0.01409	4.03189	0.092685	NA	NA	NA	NA	NA	90.196	3.61128	3.80866	95.7465	6.5898	6.70445	NA	NA	NA	12.4624	NA		90.196	3.61128	3.80866
ORS 12-25m	UK003_116	NA	88	1750	329	2.99363	NA	NA	70.8215	5.55253	0.0459	9.55453	NA	NA	0.0893611	11.0508	0.01412	5.55253	-0.023142	NA	NA	NA	NA	NA	90.3867	4.98373	5.12916	86.9081	9.20474	9.27329	NA	NA	NA	50.9946	NA		90.3867	4.98373	5.12916
ORS 12-25m	UK003_10	NA	98	2240	425	3.05976	NA	NA	70.7214	4.90981	0.0457	8.33179	NA	NA	0.0890978	9.67083	0.01414	4.90981	0.0095627	NA	NA	NA	NA	NA	90.5139	4.41301	4.57706	86.6626	8.03346	8.11149	NA	NA	NA	39.8332	NA		90.5139	4.41301	4.57706
ORS 12-25m	UK003_197	NA	60.6	1356	232	2.58929	NA	NA	70.5716	6.50905	0.0434	9.31174	NA	NA	0.0847932	11.3612	0.01417	6.50905	0.072684	NA	NA	NA	NA	NA	90.7046	5.86266	5.98764	82.6414	9.01734	9.08089	NA	NA	NA	12.0012	NA		90.7046	5.86266	5.98764
ORS 12-25m	UK003_225	NA	77.1	1810	301.2	1.98812	NA	NA	70.5219	6.09984	0.0437	9.23862	NA	NA	0.0854395	11.0707	0.01418	6.09984	-0.23451	NA	NA	NA	NA	NA	90.7681	5.49791	5.63117	83.2462	8.84848	8.91414	NA	NA	NA	18.8584	NA	DO	90.7681	5.49791	5.63117
ORS 12-25m	UK003_245	NA	66.7	1270	241.2	1.8888	NA	NA	70.373	6.90244	0.0496	9.13077	NA	NA	0.09718	11.4462	0.01421	6.90244	0.00040336	NA	NA	NA	NA	NA	90.9588	6.23429	6.35261	94.17	10.2945	10.3659	NA	NA	NA	59.3858	NA		90.9588	6.23429	6.35261
ORS 12-25m	UK003_7	NA	62.9	1370	259	2.09887	NA	NA	70.3235	6.73875	0.048	9.79708	NA	NA	0.0941114	11.8909	0.01422	6.73875	-0.053531	NA	NA	NA	NA	NA	91.0224	6.09067	6.21189	91.3261	10.3858	10.4526	NA	NA	NA	96.0674	NA		91.0224	6.09067	6.21189
ORS 12-25m	UK003_192	NA	162	3230	548	2.60704	NA	NA	70.0771	4.04855	0.0505	6.37325	NA	NA	0.0993612	7.55044	0.01427	4.04855	0.13079	NA	NA	NA	NA	NA	91.3402	3.67187	3.87096	96.1865	6.92923	7.0393	NA	NA	NA	19.1383	NA		91.3402	3.67187	3.87096
ORS 12-25m	UK003_229	NA	104	1960	348	2.52174	NA	NA	69.979	5.346	0.0528	6.82537	NA	NA	0.104032	8.66979	0.01429	5.346	0.013206	NA	NA	NA	NA	NA	91.4673	4.85531	5.00798	100.491	8.29534	8.39548	NA	NA	NA	5.95935	NA		91.4673	4.85531	5.00798
ORS 12-25m	UK003_52	NA	62	1340	239	1.92742	NA	NA	69.9301	6.83304	0.0485	10.251	NA	NA	0.0956267	12.3196	0.0143	6.83304	0.067768	NA	NA	NA	NA	NA	91.5308	6.21015	6.33039	92.7314	10.9184	10.9839	NA	NA	NA	84.3905	NA		91.5308	6.21015	6.33039
ORS 12-25m	UK003_183	NA	112	2290	391.4	3.29184	NA	NA	69.7837	4.8926	0.0451	6.93439	NA	NA	0.0891095	8.48666	0.01433	4.8926	0.015583	NA	NA	NA	NA	NA	91.7215	4.45579	4.62258	86.6735	7.0506	7.1394	NA	NA	NA	22.2315	NA		91.7215	4.45579	4.62258
ORS 12-25m	UK003_264	NA	66.8	1290	236.2	2.57579	NA	NA	69.7837	6.87877	0.0537	8.91334	NA	NA	0.106102	11.259	0.01433	6.87877	-0.20849	NA	NA	NA	NA	NA	91.7215	6.26464	6.38435	102.393	10.9666	11.0453	NA	NA	NA	12.0714	NA		91.7215	6.26464	6.38435
ORS 12-25m	UK003_96	NA	64.2	1280	232.5	2.94304	NA	NA	69.735	6.9175	0.0502	8.63674	NA	NA	0.0992554	11.0655	0.01434	6.9175	0.0090733	NA	NA	NA	NA	NA	91.785	6.30424	6.42338	96.0888	10.1454	10.2208	NA	NA	NA	46.9843	NA		91.785	6.30424	6.42338
ORS 12-25m	UK003_172	NA	70.6	1301	226.6	2.87199	NA	NA	69.6864	6.72922	0.0526	7.76109	NA	NA	0.104073	10.2721	0.01435	6.72922	0.17146	NA	NA	NA	NA	NA	91.8486	6.13687	6.25936	100.529	9.83209	9.91678	NA	NA	NA	10.4268	NA		91.8486	6.13687	6.25936
ORS 12-25m	UK003_184	NA	82.4	1703	304	1.47573	NA	NA	69.6864	5.7333	0.0516	8.18844	NA	NA	0.102095	9.99606	0.01435	5.7333	-0.013182	NA	NA	NA	NA	NA	91.8486	5.22861	5.37185	98.708	9.40276	9.48827	NA	NA	NA	20.5693	NA		91.8486	5.22861	5.37185
ORS 12-25m	UK003_195	NA	102	1950	362	2.29114	NA	NA	69.6864	5.39291	0.0523	8.08573	NA	NA	0.10348	9.71918	0.01435	5.39291	0.0050265	NA	NA	NA	NA	NA	91.8486	4.91819	5.0702	99.9832	9.2547	9.34371	NA	NA	NA	12.0735	NA		91.8486	4.91819	5.0702
ORS 12-25m	UK003_74	NA	108	2378	470	2.47368	NA	NA	69.5894	4.82237	0.0444	7.52433	NA	NA	0.0879713	8.93704	0.01437	4.82237	-0.031001	NA	NA	NA	NA	NA	91.9757	4.40392	4.57351	85.6118	7.33762	7.421	NA	NA	NA	14.1693	NA		91.9757	4.40392	4.57351
ORS 12-25m	UK003_209	NA	83	1820	314.4	1.71897	NA	NA	69.3481	5.50499	0.0444	8.01634	NA	NA	0.0882774	9.72454	0.01442	5.50499	-0.2808	NA	NA	NA	NA	NA	92.2934	5.04455	5.19428	85.8974	8.00973	8.08668	NA	NA	NA	22.6784	NA		92.2934	5.04455	5.19428
ORS 12-25m	UK003_163	NA	154	3280	541	1.5546	NA	NA	69.3001	4.06284	0.0524	7.07743	NA	NA	0.104255	8.16068	0.01443	4.06284	0.022868	NA	NA	NA	NA	NA	92.357	3.72557	3.92618	100.697	7.82337	7.92988	NA	NA	NA	5.27945	NA		92.357	3.72557	3.92618
ORS 12-25m	UK003_16	NA	174	3410	624	3.64273	NA	NA	69.1085	3.90902	0.0511	5.99617	NA	NA	0.101951	7.15783	0.01447	3.90902	-0.29244	NA	NA	NA	NA	NA	92.6112	3.59431	3.80296	98.5755	6.72429	6.84304	NA	NA	NA	16.1269	NA		92.6112	3.59431	3.80296
ORS 12-25m	UK003_293	NA	277	5810	1006	1.79643	NA	NA	68.8705	3.00355	0.0476	5.18885	NA	NA	0.095296	5.99546	0.01452	3.00355	0.15096	NA	NA	NA	NA	NA	92.9289	2.77114	3.03863	92.4249	5.29663	5.42947	NA	NA	NA	85.7063	NA		92.9289	2.77114	3.03863
ORS 12-25m	UK003_271	NA	107	2380	432	1.8	NA	NA	68.7758	4.7898	0.0448	7.08062	NA	NA	0.0898139	8.54853	0.01454	4.7898	-0.052288	NA	NA	NA	NA	NA	93.056	4.42518	4.59788	87.33	7.15352	7.24233	NA	NA	NA	18.2757	NA		93.056	4.42518	4.59788
ORS 12-25m	UK003_158	NA	112	2021	367	1.68349	NA	NA	68.7285	5.2086	0.0543	7.75129	NA	NA	0.108934	9.33874	0.01455	5.2086	0.18787	NA	NA	NA	NA	NA	93.1195	4.81536	4.97474	104.99	9.31513	9.41212	NA	NA	NA	1.4286	NA		93.1195	4.81536	4.97474
ORS 12-25m	UK003_17	NA	125	2290	429	2.89865	NA	NA	68.5871	5.16481	0.0462	7.65026	NA	NA	0.0928754	9.23048	0.01458	5.16481	-0.081876	NA	NA	NA	NA	NA	93.3101	4.78458	4.9456	90.1784	7.96514	8.05002	NA	NA	NA	51.4791	NA		93.3101	4.78458	4.9456
ORS 12-25m	UK003_70	NA	40.8	760	149.6	1.96325	NA	NA	68.5401	9.12619	0.048	12.1849	NA	NA	0.0965601	15.2236	0.01459	9.12619	-0.0053888	NA	NA	NA	NA	NA	93.3737	8.46004	8.55226	93.5961	13.6125	13.666	NA	NA	NA	97.7911	NA		93.3737	8.46004	8.55226
ORS 12-25m	UK003_48	NA	74	1590	311	2.07333	NA	NA	68.4932	6.1013	0.0487	8.73673	NA	NA	0.0980354	10.6563	0.0146	6.1013	0.23568	NA	NA	NA	NA	NA	93.4372	5.65977	5.79689	94.9613	9.66085	9.7382	NA	NA	NA	76.0169	NA		93.4372	5.65977	5.79689
ORS 12-25m	UK003_85	NA	150	3200	574	2.18251	NA	NA	68.3995	4.15768	0.0481	6.08985	NA	NA	0.0969602	7.37378	0.01462	4.15768	0.1582	NA	NA	NA	NA	NA	93.5643	3.86201	4.06083	93.9665	6.61804	6.72822	NA	NA	NA	91.0008	NA		93.5643	3.86201	4.06083
ORS 12-25m	UK003_119	NA	63	1250	249	2.11017	NA	NA	68.3527	6.98132	0.0471	9.83412	NA	NA	0.0950094	12.0602	0.01463	6.98132	0.093736	NA	NA	NA	NA	NA	93.6278	6.48922	6.60964	92.1591	10.6255	10.692	NA	NA	NA	80.5292	NA		93.6278	6.48922	6.60964
ORS 12-25m	UK003_218	NA	281	5940	1027	1.35488	NA	NA	68.306	2.96822	0.0492	5.52882	NA	NA	0.0993133	6.2752	0.01464	2.96822	0.24346	NA	NA	NA	NA	NA	93.6913	2.76085	3.03344	96.1423	5.75636	5.88829	NA	NA	NA	39.4263	NA		93.6913	2.76085	3.03344
ORS 12-25m	UK003_157	NA	235	4880	791	2.86594	NA	NA	68.1663	3.2432	0.0482	5.49784	NA	NA	0.0974941	6.38315	0.01467	3.2432	0.3172	NA	NA	NA	NA	NA	93.8819	3.02272	3.27454	94.4606	5.75766	5.88524	NA	NA	NA	83.6086	NA		93.8819	3.02272	3.27454
ORS 12-25m	UK003_46	NA	87	1795	342.9	2.78102	NA	NA	68.0735	5.52659	0.0502	7.89342	NA	NA	0.101678	9.63583	0.01469	5.52659	-0.29471	NA	NA	NA	NA	NA	94.009	5.15779	5.3097	98.324	9.03031	9.11866	NA	NA	NA	45.9124	NA		94.009	5.15779	5.3097
ORS 12-25m	UK003_168	NA	137	2870	392	3.62963	NA	NA	68.0272	5.28551	0.048	17.2493	NA	NA	0.0972881	18.041	0.0147	5.28551	0.35594	NA	NA	NA	NA	NA	94.0725	4.93611	5.09484	94.27	16.243	16.2885	NA	NA	NA	97.9278	NA	CL	94.0725	4.93611	5.09484
ORS 12-25m	UK003_259	NA	52	958	199	3.43103	NA	NA	68.0272	8.61935	0.058	12.6683	NA	NA	0.117556	15.3225	0.0147	8.61935	0.013466	NA	NA	NA	NA	NA	94.0725	8.04957	8.14787	112.854	16.3672	16.4307	NA	NA	NA	3.95743	NA	CL	94.0725	8.04957	8.14787
ORS 12-25m	UK003_175	NA	72	1750	304	3.45455	NA	NA	67.9348	5.68173	0.0429	8.48937	NA	NA	0.0870696	10.2153	0.01472	5.68173	0.16661	NA	NA	NA	NA	NA	94.1996	5.31325	5.46142	84.7699	8.30803	8.38039	NA	NA	NA	3.74542	NA		94.1996	5.31325	5.46142
ORS 12-25m	UK003_224	NA	82	1790	280	2.20472	NA	NA	67.8426	5.60453	0.0506	9.23432	NA	NA	0.102837	10.802	0.01474	5.60453	-0.23989	NA	NA	NA	NA	NA	94.3267	5.24808	5.39843	99.3917	10.2279	10.3076	NA	NA	NA	42.0816	NA		94.3267	5.24808	5.39843
ORS 12-25m	UK003_23	NA	96	1980	372	2.95707	NA	NA	67.7507	5.24716	0.0473	6.70603	NA	NA	0.0962606	8.51491	0.01476	5.24716	0.32712	NA	NA	NA	NA	NA	94.4537	4.92001	5.08051	93.3188	7.59194	7.68693	NA	NA	NA	76.4461	NA		94.4537	4.92001	5.08051
ORS 12-25m	UK003_142	NA	65	1440	241.4	2.79075	NA	NA	67.7048	6.37989	0.0447	9.70364	NA	NA	0.091031	11.6131	0.01477	6.37989	-0.17498	NA	NA	NA	NA	NA	94.5172	5.9861	6.11888	88.4633	9.83882	9.90519	NA	NA	NA	32.7389	NA		94.5172	5.9861	6.11888
ORS 12-25m	UK003_91	NA	102	2080	390	1.80556	NA	NA	67.1141	5.14088	0.0531	8.00981	NA	NA	0.109089	9.51765	0.0149	5.14088	-0.19341	NA	NA	NA	NA	NA	95.343	4.8654	5.03064	105.132	9.50579	9.6011	NA	NA	NA	8.91663	NA		95.343	4.8654	5.03064
ORS 12-25m	UK003_231	NA	155	3430	563	1.93471	NA	NA	67.1141	4.05147	0.045	6.50003	NA	NA	0.0924485	7.65929	0.0149	4.05147	0.0076695	NA	NA	NA	NA	NA	95.343	3.83437	4.04197	89.7817	6.58148	6.6831	NA	NA	NA	14.2373	NA		95.343	3.83437	4.04197
ORS 12-25m	UK003_199	NA	660	14500	1970	3.45614	NA	NA	67.0691	2.75564	0.0454	6.24978	NA	NA	0.0933329	6.83032	0.01491	2.75564	0.24344	NA	NA	NA	NA	NA	95.4065	2.6097	2.90652	90.6034	5.9205	6.03523	NA	NA	NA	10.0617	NA	CL	95.4065	2.6097	2.90652
ORS 12-25m	UK003_216	NA	114	2300	387	2.21396	NA	NA	66.9792	5.03088	0.0501	7.66717	NA	NA	0.103133	9.17034	0.01493	5.03088	-0.10037	NA	NA	NA	NA	NA	95.5336	4.77074	4.9398	99.6645	8.70556	8.79955	NA	NA	NA	42.4783	NA		95.5336	4.77074	4.9398
ORS 12-25m	UK003_131	NA	111	2260	389	3.6907	NA	NA	66.7111	4.96945	0.0488	7.73351	NA	NA	0.100861	9.19253	0.01499	4.96945	-0.061305	NA	NA	NA	NA	NA	95.9147	4.73114	4.9029	97.5707	8.55195	8.64384	NA	NA	NA	74.1231	NA		95.9147	4.73114	4.9029
ORS 12-25m	UK003_241	NA	88	1860	307.2	2.39252	NA	NA	66.6667	5.42438	0.0459	7.81235	NA	NA	0.0949304	9.51088	0.015	5.42438	0.018814	NA	NA	NA	NA	NA	95.9782	5.16766	5.32556	92.0859	8.37296	8.45703	NA	NA	NA	42.4521	NA		95.9782	5.16766	5.32556
ORS 12-25m	UK003_98	NA	390	7700	1370	2.14734	NA	NA	66.5336	2.53512	0.0487	4.60972	NA	NA	0.100923	5.26084	0.01503	2.53512	0.20217	NA	NA	NA	NA	NA	96.1687	2.4199	2.74214	97.6278	4.89689	5.05582	NA	NA	NA	56.0235	NA		96.1687	2.4199	2.74214
ORS 12-25m	UK003_43	NA	52	998	187	2.2449	NA	NA	66.4011	7.81474	0.0513	9.95057	NA	NA	0.106523	12.6524	0.01506	7.81474	0.058082	NA	NA	NA	NA	NA	96.3592	7.47423	7.58512	102.78	12.3683	12.4386	NA	NA	NA	36.2427	NA		96.3592	7.47423	7.58512
ORS 12-25m	UK003_50	NA	121	2540	453	2.69643	NA	NA	66.4011	4.57266	0.0476	8.29255	NA	NA	0.0988401	9.46972	0.01506	4.57266	0.025176	NA	NA	NA	NA	NA	96.3592	4.37341	4.56034	95.7051	8.64921	8.73681	NA	NA	NA	89.1521	NA		96.3592	4.37341	4.56034
ORS 12-25m	UK003_84	NA	160	3210	578	1.5681	NA	NA	66.4011	4.10643	0.0507	6.15901	NA	NA	0.105277	7.40245	0.01506	4.10643	-0.095413	NA	NA	NA	NA	NA	96.3592	3.9275	4.13464	101.636	7.15938	7.27767	NA	NA	NA	21.4492	NA		96.3592	3.9275	4.13464
ORS 12-25m	UK003_257	NA	38.3	808	136.7	2.734	NA	NA	66.313	8.95668	0.048	11.288	NA	NA	0.0998031	14.4098	0.01508	8.95668	0.22279	NA	NA	NA	NA	NA	96.4862	8.57762	8.67467	96.5945	13.2782	13.3365	NA	NA	NA	98.7754	NA		96.4862	8.57762	8.67467
ORS 12-25m	UK003_242	NA	66	1480	268	2.50467	NA	NA	66.2252	6.25447	0.0454	10.4113	NA	NA	0.0945223	12.1456	0.0151	6.25447	-0.0056055	NA	NA	NA	NA	NA	96.6132	5.99759	6.13595	91.7073	10.6506	10.7163	NA	NA	NA	42.2641	NA		96.6132	5.99759	6.13595
ORS 12-25m	UK003_155	NA	122	2600	467	1.79615	NA	NA	66.1376	4.55927	0.0487	7.34806	NA	NA	0.101527	8.64759	0.01512	4.55927	-0.075394	NA	NA	NA	NA	NA	96.7403	4.37772	4.56591	98.185	8.09322	8.19142	NA	NA	NA	76.0821	NA	CL	96.7403	4.37772	4.56591
ORS 12-25m	UK003_2	NA	77	1780	294	3.31081	NA	NA	66.0502	6.12923	0.0458	9.94764	NA	NA	0.0956076	11.6843	0.01514	6.12923	0.16746	NA	NA	NA	NA	NA	96.8673	5.89283	6.03432	92.7138	10.3535	10.4225	NA	NA	NA	45.0502	NA	CL	96.8673	5.89283	6.03432
ORS 12-25m	UK003_29	NA	35.2	810	143.3	2.47496	NA	NA	66.0502	8.70181	0.045	12.913	NA	NA	0.0939376	15.5714	0.01514	8.70181	-0.18644	NA	NA	NA	NA	NA	96.8673	8.3662	8.46645	91.1649	13.5778	13.6288	NA	NA	NA	50.7355	NA		96.8673	8.3662	8.46645
ORS 12-25m	UK003_75	NA	46.6	1100	181	2.69747	NA	NA	65.8328	7.5651	0.0427	10.5048	NA	NA	0.0894308	12.9453	0.01519	7.5651	0.032995	NA	NA	NA	NA	NA	97.1848	7.29699	7.41246	86.973	10.7906	10.8492	NA	NA	NA	11.0473	NA	DO	97.1848	7.29699	7.41246
ORS 12-25m	UK003_202	NA	83	1870	293	1.9932	NA	NA	65.6599	5.44116	0.0447	7.98555	NA	NA	0.0938661	9.66308	0.01523	5.44116	-0.020619	NA	NA	NA	NA	NA	97.4388	5.26193	5.42174	91.0984	8.41977	8.50168	NA	NA	NA	20.5046	NA		97.4388	5.26193	5.42174
ORS 12-25m	UK003_232	NA	105	2100	346	3.15406	NA	NA	65.4879	5.09287	0.048	6.85555	NA	NA	0.101061	8.54025	0.01527	5.09287	0.42655	NA	NA	NA	NA	NA	97.6927	4.93786	5.10868	97.7548	7.95939	8.05839	NA	NA	NA	98.6551	NA		97.6927	4.93786	5.10868
ORS 12-25m	UK003_8	NA	47.4	1051	185.1	2.53909	NA	NA	65.189	7.61583	0.0473	9.74282	NA	NA	0.100043	12.3662	0.01534	7.61583	0.017609	NA	NA	NA	NA	NA	98.1372	7.41736	7.53319	96.8163	11.4199	11.4879	NA	NA	NA	84.4893	NA		98.1372	7.41736	7.53319
ORS 12-25m	UK003_244	NA	41.3	752	134.5	2.66865	NA	NA	65.189	9.04353	0.058	11.3883	NA	NA	0.122675	14.5423	0.01534	9.04353	0.18619	NA	NA	NA	NA	NA	98.1372	8.80786	8.90562	117.494	16.1362	16.2057	NA	NA	NA	2.26995	NA		98.1372	8.80786	8.90562
ORS 12-25m	UK003_100	NA	76.9	1722	308.2	1.87812	NA	NA	65.1042	5.72542	0.046	8.09311	NA	NA	0.0974205	9.91357	0.01536	5.72542	0.094477	NA	NA	NA	NA	NA	98.2642	5.58337	5.73674	94.3925	8.93611	9.01873	NA	NA	NA	44.1947	NA		98.2642	5.58337	5.73674
ORS 12-25m	UK003_61	NA	76	1770	319.5	2.60604	NA	NA	65.0195	5.62373	0.0443	8.28065	NA	NA	0.0939423	10.0098	0.01538	5.62373	-0.028611	NA	NA	NA	NA	NA	98.3911	5.49124	5.64751	91.1692	8.72834	8.8075	NA	NA	NA	16.5983	NA		98.3911	5.49124	5.64751
ORS 12-25m	UK003_248	NA	125	2560	413	2.34659	NA	NA	64.8508	4.58516	0.0468	7.1772	NA	NA	0.0995019	8.5168	0.01542	4.58516	0.087915	NA	NA	NA	NA	NA	98.6451	4.4886	4.67943	96.3165	7.82619	7.92407	NA	NA	NA	59.1095	NA		98.6451	4.4886	4.67943
ORS 12-25m	UK003_228	NA	226	4590	741	1.3	NA	NA	64.6412	3.35392	0.0489	5.63264	NA	NA	0.104304	6.55557	0.01547	3.35392	0.073733	NA	NA	NA	NA	NA	98.9625	3.29378	3.55101	100.741	6.2872	6.41936	NA	NA	NA	60.5346	NA		98.9625	3.29378	3.55101
ORS 12-25m	UK003_107	NA	73	1631	282	2.1203	NA	NA	64.3501	6.01082	0.0437	9.28523	NA	NA	0.093634	11.061	0.01554	6.01082	-0.1588	NA	NA	NA	NA	NA	99.4069	5.92933	6.07729	90.883	9.61609	9.68757	NA	NA	NA	15.7115	NA		99.4069	5.92933	6.07729
ORS 12-25m	UK003_86	NA	32.7	681	122.1	2.64286	NA	NA	64.2261	9.61175	0.0469	11.543	NA	NA	0.100685	15.0209	0.01557	9.61175	0.050989	NA	NA	NA	NA	NA	99.5973	9.49947	9.59287	97.408	13.9525	14.0089	NA	NA	NA	79.0304	NA		99.5973	9.49947	9.59287
ORS 12-25m	UK003_141	NA	87	1710	275.9	1.41125	NA	NA	64.2261	5.70902	0.0505	8.01668	NA	NA	0.108413	9.84175	0.01557	5.70902	-0.027968	NA	NA	NA	NA	NA	99.5973	5.64233	5.7982	104.513	9.77452	9.86621	NA	NA	NA	39.0086	NA		99.5973	5.64233	5.7982
ORS 12-25m	UK003_274	NA	103	2290	394	3.22159	NA	NA	64.0615	4.87992	0.0453	7.90169	NA	NA	0.0974995	9.28711	0.01561	4.87992	-0.012622	NA	NA	NA	NA	NA	99.8512	4.83512	5.01703	94.4656	8.37758	8.46578	NA	NA	NA	26.7434	NA		99.8512	4.83512	5.01703
ORS 12-25m	UK003_128	NA	427	8780	1451	2.69703	NA	NA	63.857	2.37994	0.0473	4.46735	NA	NA	0.10213	5.06176	0.01566	2.37994	0.21912	NA	NA	NA	NA	NA	100.169	2.36552	2.72016	98.7408	4.76272	4.92949	NA	NA	NA	55.453	NA		100.169	2.36552	2.72016
ORS 12-25m	UK003_286	NA	95	2020	329	1.75936	NA	NA	62.8536	5.25644	0.0477	7.34492	NA	NA	0.104638	9.03206	0.01591	5.25644	0.017622	NA	NA	NA	NA	NA	101.755	5.3067	5.47921	101.049	8.68754	8.78422	NA	NA	NA	88.8738	NA		101.755	5.3067	5.47921
ORS 12-25m	UK003_280	NA	162	3320	566	1.18908	NA	NA	62.0347	3.96812	0.0493	6.45609	NA	NA	0.109575	7.57807	0.01612	3.96812	-0.30063	NA	NA	NA	NA	NA	103.088	4.05811	4.28691	105.577	7.59894	7.71878	NA	NA	NA	60.5462	NA		103.088	4.05811	4.28691
ORS 12-25m	UK003_15	NA	102	2040	347	2.67334	NA	NA	61.5764	5.23887	0.049	7.9438	NA	NA	0.109719	9.51576	0.01624	5.23887	0.048842	NA	NA	NA	NA	NA	103.849	5.39692	5.57352	105.709	9.55337	9.6492	NA	NA	NA	72.9262	NA		103.849	5.39692	5.57352
ORS 12-25m	UK003_261	NA	53.7	1210	197	2.5651	NA	NA	59.988	7.18154	0.0444	9.92225	NA	NA	0.102052	12.2485	0.01667	7.18154	-0.085096	NA	NA	NA	NA	NA	106.576	7.59087	7.72405	98.6684	11.5173	11.5871	NA	NA	NA	26.8706	NA		106.576	7.59087	7.72405
ORS 12-25m	UK003_59	NA	43.7	989	161.9	1.3605	NA	NA	59.8444	7.99069	0.0467	10.3251	NA	NA	0.107596	13.056	0.01671	7.99069	-0.015476	NA	NA	NA	NA	NA	106.829	8.46608	8.58625	103.764	12.8788	12.9476	NA	NA	NA	69.2604	NA		106.829	8.46608	8.58625
ORS 12-25m	UK003_170	NA	279	5950	856	1.83691	NA	NA	59.5593	2.93322	0.0478	4.9636	NA	NA	0.110657	5.76551	0.01679	2.93322	0.24001	NA	NA	NA	NA	NA	107.337	3.12236	3.43769	106.566	5.83274	5.99077	NA	NA	NA	79.468	NA		107.337	3.12236	3.43769
ORS 12-25m	UK003_153	NA	41	815	112.5	3.52665	NA	NA	54.0541	8.75881	0.0498	10.1465	NA	NA	0.127029	13.404	0.0185	8.75881	0.11811	NA	NA	NA	NA	NA	118.169	10.2559	10.3772	121.424	15.3414	15.4192	NA	NA	NA	70.8771	NA		118.169	10.2559	10.3772
ORS 12-25m	UK003_185	NA	12.9	291	37.73	3.25259	NA	NA	54.0541	15.7165	0.043	22.6274	NA	NA	0.109684	27.5501	0.0185	15.7165	0.20859	NA	NA	NA	NA	NA	118.169	18.4029	18.4708	105.676	27.6568	27.6901	NA	NA	NA	40.1	NA		118.169	18.4029	18.4708
ORS 12-25m	UK003_268	NA	76	1710	215	2.3446	NA	NA	51.7331	5.78414	0.0442	9.09006	NA	NA	0.117803	10.7743	0.01933	5.78414	-0.15058	NA	NA	NA	NA	NA	123.42	7.07089	7.26124	113.078	11.53	11.6203	NA	NA	NA	15.0062	NA		123.42	7.07089	7.26124
ORS 12-25m	UK003_191	NA	52.6	1143	134.2	2.21818	NA	NA	49.95	7.27034	0.0466	9.39117	NA	NA	0.128633	11.8765	0.02002	7.27034	0.3546	NA	NA	NA	NA	NA	127.782	9.19875	9.35625	122.868	13.745	13.8337	NA	NA	NA	46.7972	NA		127.782	9.19875	9.35625
ORS 12-25m	UK003_79	NA	36.9	806	110.8	2.15564	NA	NA	49.7512	8.89975	0.0492	10.7356	NA	NA	0.136352	13.9449	0.0201	8.89975	0.053922	NA	NA	NA	NA	NA	128.288	11.3045	11.434	129.79	16.9916	17.0712	NA	NA	NA	88.0037	NA		128.288	11.3045	11.434
ORS 12-25m	UK003_189	NA	113	2310	264	1.63975	NA	NA	47.9616	5.08883	0.049	7.85957	NA	NA	0.140865	9.36317	0.02085	5.08883	0.18654	NA	NA	NA	NA	NA	133.026	6.70009	6.93224	133.814	11.7393	11.8609	NA	NA	NA	89.8719	NA		133.026	6.70009	6.93224
ORS 12-25m	UK003_11	NA	147	3350	425	3.13191	NA	NA	47.1032	3.97544	0.0464	6.51746	NA	NA	0.135822	7.63422	0.02123	3.97544	-0.044341	NA	NA	NA	NA	NA	135.425	5.32758	5.62688	129.316	9.2697	9.41377	NA	NA	NA	26.1378	NA		135.425	5.32758	5.62688
ORS 12-25m	UK003_240	NA	168	3530	394	1.53906	NA	NA	47.0146	3.96519	0.0482	5.98538	NA	NA	0.141357	7.17965	0.02127	3.96519	0.27427	NA	NA	NA	NA	NA	135.677	5.32364	5.62423	134.251	9.02899	9.1875	NA	NA	NA	75.4919	NA		135.677	5.32364	5.62423
ORS 12-25m	UK003_214	NA	171	3910	456	2.32653	NA	NA	46.8823	3.62116	0.0453	6.31674	NA	NA	0.133226	7.28108	0.02133	3.62116	0.28337	NA	NA	NA	NA	NA	136.056	4.87518	5.2035	126.993	8.6918	8.8402	NA	NA	NA	3.61895	NA		136.056	4.87518	5.2035
ORS 12-25m	UK003_40	NA	160	3300	375	0.765306	NA	NA	46.0829	4.64778	0.0489	8.99551	NA	NA	0.146309	10.1253	0.0217	4.64778	0.048929	NA	NA	NA	NA	NA	138.391	6.36356	6.62701	138.647	13.1229	13.2392	NA	NA	NA	97.1406	NA	DO	138.391	6.36356	6.62701
ORS 12-25m	UK003_294	NA	77	1540	189	2.96238	NA	NA	45.683	6.01567	0.0506	9.4483	NA	NA	0.152721	11.2008	0.02189	6.01567	-0.06276	NA	NA	NA	NA	NA	139.59	8.307	8.51396	144.311	15.069	15.1783	NA	NA	NA	59.3299	NA		139.59	8.307	8.51396
ORS 12-25m	UK003_67	NA	28.3	421	54.2	4.59322	NA	NA	45.6621	12.7679	0.061	12.0696	NA	NA	0.184194	17.5697	0.0219	12.7679	0.21457	NA	NA	NA	NA	NA	139.653	17.639	17.7375	171.663	27.7559	27.8379	NA	NA	NA	3.16135	NA		139.653	17.639	17.7375
ORS 12-25m	UK003_267	NA	47.1	869	99.5	1.95098	NA	NA	45.6621	8.64268	0.059	11.1314	NA	NA	0.178155	14.0927	0.0219	8.64268	0.06651	NA	NA	NA	NA	NA	139.653	11.94	12.085	166.471	21.6414	21.7407	NA	NA	NA	2.66861	NA	DO	139.653	11.94	12.085
ORS 12-25m	UK003_36	NA	126	2420	300	2.71985	NA	NA	45.2899	4.786	0.0522	6.75394	NA	NA	0.158917	8.27777	0.02208	4.786	-0.054973	NA	NA	NA	NA	NA	140.788	6.66507	6.92559	149.755	11.526	11.6786	NA	NA	NA	18.9299	NA		140.788	6.66507	6.92559
ORS 12-25m	UK003_275	NA	146	2750	348	1.37008	NA	NA	45.208	4.4664	0.0536	6.14101	NA	NA	0.163475	7.59347	0.02212	4.4664	0.13218	NA	NA	NA	NA	NA	141.04	6.23103	6.5099	153.74	10.8338	11.004	NA	NA	NA	3.14922	NA		141.04	6.23103	6.5099
ORS 12-25m	UK003_171	NA	227	4640	500	1.9685	NA	NA	45.1671	3.34285	0.05	5.23105	NA	NA	0.152633	6.20794	0.02214	3.34285	-0.23907	NA	NA	NA	NA	NA	141.167	4.6677	5.03456	144.234	8.34728	8.54271	NA	NA	NA	55.914	NA		141.167	4.6677	5.03456
ORS 12-25m	UK003_65	NA	119	2290	284	2.68178	NA	NA	44.9438	4.85641	0.051	6.81703	NA	NA	0.156459	8.36998	0.02225	4.85641	0.14057	NA	NA	NA	NA	NA	141.86	6.81407	7.07288	147.599	11.4986	11.6474	NA	NA	NA	35.9956	NA		141.86	6.81407	7.07288
ORS 12-25m	UK003_292	NA	161	3340	377	1.508	NA	NA	44.9035	3.98959	0.05	5.85353	NA	NA	0.153529	7.08383	0.02227	3.98959	0.053643	NA	NA	NA	NA	NA	141.986	5.60275	5.91534	145.023	9.57356	9.74616	NA	NA	NA	57.5321	NA		141.986	5.60275	5.91534
ORS 12-25m	UK003_204	NA	71	1521	172.4	3.32177	NA	NA	44.7628	6.19538	0.0455	9.0697	NA	NA	0.140151	10.9837	0.02234	6.19538	0.023395	NA	NA	NA	NA	NA	142.428	8.72719	8.93233	133.178	13.7101	13.8134	NA	NA	NA	24.8887	NA		142.428	8.72719	8.93233
ORS 12-25m	UK003_49	NA	192	3770	477.6	1.22998	NA	NA	44.7227	3.67625	0.051	5.39373	NA	NA	0.157233	6.52741	0.02236	3.67625	-0.023568	NA	NA	NA	NA	NA	142.554	5.18312	5.5221	148.278	9.00544	9.19635	NA	NA	NA	27.6251	NA		142.554	5.18312	5.5221
ORS 12-25m	UK003_72	NA	84	1562	207.4	3.26101	NA	NA	44.7227	5.97342	0.0557	8.29804	NA	NA	0.171723	10.2244	0.02236	5.97342	-0.15806	NA	NA	NA	NA	NA	142.554	8.42189	8.63465	160.913	15.2162	15.3485	NA	NA	NA	4.84808	NA		142.554	8.42189	8.63465
ORS 12-25m	UK003_26	NA	130	2510	348	2.14815	NA	NA	44.7027	4.74171	0.0499	6.81749	NA	NA	0.15391	8.30434	0.02237	4.74171	-0.13165	NA	NA	NA	NA	NA	142.617	6.68823	6.95446	145.359	11.2473	11.3952	NA	NA	NA	69.1811	NA		142.617	6.68823	6.95446
ORS 12-25m	UK003_95	NA	160	3370	431	3.03521	NA	NA	44.7027	4.07494	0.0488	6.35238	NA	NA	0.150518	7.54705	0.02237	4.07494	0.11332	NA	NA	NA	NA	NA	142.617	5.74775	6.05547	142.369	10.0257	10.1851	NA	NA	NA	96.3929	NA		142.617	5.74775	6.05547
ORS 12-25m	UK003_127	NA	91	1962	212.8	3.62521	NA	NA	44.7027	5.36715	0.0487	7.60573	NA	NA	0.150209	9.30878	0.02237	5.36715	0.11574	NA	NA	NA	NA	NA	142.617	7.57042	7.80662	142.097	12.3442	12.4736	NA	NA	NA	93.949	NA		142.617	7.57042	7.80662
ORS 12-25m	UK003_226	NA	81	1720	190.5	2.93981	NA	NA	44.4444	5.65591	0.0456	7.91934	NA	NA	0.141465	9.73166	0.0225	5.65591	0.26449	NA	NA	NA	NA	NA	143.437	8.02307	8.24882	134.348	12.2468	12.3643	NA	NA	NA	15.2731	NA		143.437	8.02307	8.24882
ORS 12-25m	UK003_22	NA	138	2920	360	1.91489	NA	NA	44.4247	4.33394	0.0475	6.56797	NA	NA	0.147425	7.86901	0.02251	4.33394	0.17398	NA	NA	NA	NA	NA	143.5	6.15048	6.44245	139.636	10.2662	10.4165	NA	NA	NA	48.2382	NA		143.5	6.15048	6.44245
ORS 12-25m	UK003_255	NA	49.2	918	112.1	2.07209	NA	NA	44.287	8.05637	0.0517	10.819	NA	NA	0.160959	13.4891	0.02258	8.05637	-0.11042	NA	NA	NA	NA	NA	143.941	11.4679	11.6281	151.542	18.9916	19.0867	NA	NA	NA	51.385	NA		143.941	11.4679	11.6281
ORS 12-25m	UK003_179	NA	70	1300	139	2.86598	NA	NA	44.2478	6.74872	0.0581	9.20084	NA	NA	0.181045	11.4106	0.0226	6.74872	-0.23785	NA	NA	NA	NA	NA	144.067	9.61485	9.80565	168.959	17.7623	17.8865	NA	NA	NA	2.53149	NA		144.067	9.61485	9.80565
ORS 12-25m	UK003_250	NA	80	1700	190.9	2.60792	NA	NA	44.1696	5.64235	0.0489	7.20958	NA	NA	0.152646	9.15501	0.02264	5.64235	0.20723	NA	NA	NA	NA	NA	144.319	8.05253	8.28019	144.246	12.3112	12.4446	NA	NA	NA	99.1157	NA		144.319	8.05253	8.28019
ORS 12-25m	UK003_282	NA	94.3	1758	206.2	2.80163	NA	NA	44.1696	5.71971	0.0529	7.17863	NA	NA	0.165133	9.17866	0.02264	5.71971	0.24291	NA	NA	NA	NA	NA	144.319	8.16294	8.3876	155.186	13.2097	13.352	NA	NA	NA	11.4886	NA		144.319	8.16294	8.3876
ORS 12-25m	UK003_111	NA	401	8260	961	1.30748	NA	NA	44.1501	2.42312	0.0479	4.41978	NA	NA	0.149591	5.04043	0.02265	2.42312	-0.036754	NA	NA	NA	NA	NA	144.382	3.45967	3.96117	141.551	6.65987	6.89501	NA	NA	NA	45.7023	NA		144.382	3.45967	3.96117
ORS 12-25m	UK003_222	NA	63	1205	135.4	2.66535	NA	NA	44.0917	6.99422	0.0523	9.80363	NA	NA	0.163548	12.0429	0.02268	6.99422	-0.014746	NA	NA	NA	NA	NA	144.571	9.9991	10.184	153.804	17.1895	17.2973	NA	NA	NA	35.7365	NA		144.571	9.9991	10.184
ORS 12-25m	UK003_134	NA	103	2300	275	2.86757	NA	NA	44.0723	4.87869	0.0441	7.85615	NA	NA	0.137967	9.24774	0.02269	4.87869	-0.077631	NA	NA	NA	NA	NA	144.634	6.97769	7.24035	131.231	11.3849	11.5058	NA	NA	NA	5.14693	NA		144.634	6.97769	7.24035
ORS 12-25m	UK003_24	NA	30.2	586	75.5	2.62153	NA	NA	44.0529	10.5264	0.0528	11.4732	NA	NA	0.165257	15.5705	0.0227	10.5264	0.030513	NA	NA	NA	NA	NA	144.697	15.0619	15.1854	155.295	22.4255	22.5098	NA	NA	NA	42.7193	NA		144.697	15.0619	15.1854
ORS 12-25m	UK003_20	NA	32.7	722	87.7	2.03953	NA	NA	43.8596	9.25086	0.0477	11.8418	NA	NA	0.149953	15.0269	0.0228	9.25086	0.071794	NA	NA	NA	NA	NA	145.328	13.2937	13.4347	141.87	19.8989	19.9792	NA	NA	NA	76.471	NA		145.328	13.2937	13.4347
ORS 12-25m	UK003_133	NA	89	1830	171	2.05776	NA	NA	43.8596	6.5579	0.052	12.6099	NA	NA	0.163471	14.2132	0.0228	6.5579	0.049952	NA	NA	NA	NA	NA	145.328	9.42383	9.62177	153.736	20.2798	20.3713	NA	NA	NA	44.4477	NA	INC, CL	145.328	9.42383	9.62177
ORS 12-25m	UK003_300	NA	87	1710	160	3.34728	NA	NA	43.8596	6.14839	0.052	12.6229	NA	NA	0.163471	14.0407	0.0228	6.14839	-0.065467	NA	NA	NA	NA	NA	145.328	8.83536	9.04619	153.736	20.0336	20.1262	NA	NA	NA	45.4391	NA	CL	145.328	8.83536	9.04619
ORS 12-25m	UK003_278	NA	109	2000	250	1.89394	NA	NA	43.802	5.30263	0.0539	7.24401	NA	NA	0.169666	8.97739	0.02283	5.30263	0.035509	NA	NA	NA	NA	NA	145.517	7.62978	7.87357	159.129	13.2233	13.3722	NA	NA	NA	7.11814	NA		145.517	7.62978	7.87357
ORS 12-25m	UK003_38	NA	94	2160	272.4	2.39367	NA	NA	43.7828	5.11663	0.0438	7.53619	NA	NA	0.137934	9.10901	0.02284	5.11663	-0.19263	NA	NA	NA	NA	NA	145.58	7.36531	7.61778	131.202	11.2117	11.3344	NA	NA	NA	4.75016	NA		145.58	7.36531	7.61778
ORS 12-25m	UK003_169	NA	108	2350	255	1.34211	NA	NA	43.7828	4.83686	0.0487	7.52907	NA	NA	0.153365	8.94887	0.02284	4.83686	-0.074764	NA	NA	NA	NA	NA	145.58	6.96259	7.22914	144.879	12.0831	12.2201	NA	NA	NA	92.2362	NA		145.58	6.96259	7.22914
ORS 12-25m	UK003_73	NA	410	8540	1053	3.56949	NA	NA	43.7254	2.44801	0.0481	4.33112	NA	NA	0.151674	4.97507	0.02287	2.44801	0.14456	NA	NA	NA	NA	NA	145.769	3.52839	4.03015	143.389	6.65301	6.89401	NA	NA	NA	50.0526	NA		145.769	3.52839	4.03015
ORS 12-25m	UK003_249	NA	107	2097	262	2.22034	NA	NA	43.6681	5.14575	0.0512	7.8475	NA	NA	0.161662	9.38414	0.0229	5.14575	-0.16453	NA	NA	NA	NA	NA	145.958	7.42625	7.67799	152.157	13.261	13.3978	NA	NA	NA	44.5721	NA		145.958	7.42625	7.67799
ORS 12-25m	UK003_37	NA	30.1	746	91.7	2.69706	NA	NA	43.4783	9.42861	0.043	12.3276	NA	NA	0.136363	15.5199	0.023	9.42861	-0.04442	NA	NA	NA	NA	NA	146.588	13.6653	13.8049	129.8	18.9126	18.9841	NA	NA	NA	15.726	NA		146.588	13.6653	13.8049
ORS 12-25m	UK003_277	NA	12.5	260	32.9	2.59055	NA	NA	43.4783	16.5561	0.045	21.8034	NA	NA	0.142706	27.3769	0.023	16.5561	0.015973	NA	NA	NA	NA	NA	146.588	23.9956	24.0754	135.451	34.7288	34.7711	NA	NA	NA	59.3975	NA		146.588	23.9956	24.0754
ORS 12-25m	UK003_135	NA	161	3320	341	2.75	NA	NA	43.3839	3.86343	0.048	7.03366	NA	NA	0.15255	8.02486	0.02305	3.86343	-0.094215	NA	NA	NA	NA	NA	146.903	5.61133	5.94459	144.161	10.7854	10.9372	NA	NA	NA	66.366	NA		146.903	5.61133	5.94459
ORS 12-25m	UK003_279	NA	94.1	2010	243	2.43731	NA	NA	43.3276	5.30495	0.05	7.03775	NA	NA	0.159114	8.8132	0.02308	5.30495	0.087409	NA	NA	NA	NA	NA	147.092	7.71482	7.96112	149.927	12.2847	12.4283	NA	NA	NA	68.4141	NA		147.092	7.71482	7.96112
ORS 12-25m	UK003_243	NA	96	1748	209.2	1.97172	NA	NA	43.3088	5.63365	0.0553	7.13251	NA	NA	0.176056	9.08905	0.02309	5.63365	0.13102	NA	NA	NA	NA	NA	147.155	8.19631	8.42875	164.661	13.8165	13.9683	NA	NA	NA	2.11845	NA		147.155	8.19631	8.42875
ORS 12-25m	UK003_19	NA	90	1753	209.4	3.49583	NA	NA	43.29	5.79143	0.0492	8.67294	NA	NA	0.156703	10.4288	0.0231	5.79143	-0.054523	NA	NA	NA	NA	NA	147.218	8.42943	8.65579	147.813	14.3467	14.4666	NA	NA	NA	94.4295	NA		147.218	8.42943	8.65579
ORS 12-25m	UK003_152	NA	34.4	794	82.6	2.49547	NA	NA	43.29	8.91267	0.0434	11.9209	NA	NA	0.13823	14.8844	0.0231	8.91267	0.064069	NA	NA	NA	NA	NA	147.218	12.9724	13.1206	131.466	18.3561	18.4316	NA	NA	NA	14.6812	NA		147.218	12.9724	13.1206
ORS 12-25m	UK003_178	NA	22	413	43.6	2.43984	NA	NA	43.29	12.777	0.052	14.5669	NA	NA	0.165621	19.3764	0.0231	12.777	0.073195	NA	NA	NA	NA	NA	147.218	18.5969	18.7006	155.612	27.9623	28.0302	NA	NA	NA	60.5364	NA		147.218	18.5969	18.7006
ORS 12-25m	UK003_252	NA	72.4	1370	151.3	2.26497	NA	NA	43.29	6.55473	0.0549	7.89562	NA	NA	0.174858	10.2618	0.0231	6.55473	-0.20577	NA	NA	NA	NA	NA	147.218	9.54041	9.741	163.626	15.5092	15.6431	NA	NA	NA	9.88895	NA		147.218	9.54041	9.741
ORS 12-25m	UK003_266	NA	128	2330	250.4	2.19649	NA	NA	43.29	4.92065	0.0541	7.02151	NA	NA	0.17231	8.57405	0.0231	4.92065	0.073119	NA	NA	NA	NA	NA	147.218	7.162	7.4271	161.422	12.797	12.9549	NA	NA	NA	4.63959	NA		147.218	7.162	7.4271
ORS 12-25m	UK003_273	NA	49.6	928	116.8	2.40825	NA	NA	43.29	8.15854	0.055	11.6584	NA	NA	0.175177	14.2295	0.0231	8.15854	0.032901	NA	NA	NA	NA	NA	147.218	11.8748	12.0365	163.901	21.5406	21.6375	NA	NA	NA	17.0944	NA		147.218	11.8748	12.0365
ORS 12-25m	UK003_166	NA	91	1681	178.3	3.39619	NA	NA	43.1593	5.86464	0.0532	8.09825	NA	NA	0.169957	9.99878	0.02317	5.86464	0.027395	NA	NA	NA	NA	NA	147.659	8.56126	8.78554	159.382	14.7495	14.8835	NA	NA	NA	16.551	NA		147.659	8.56126	8.78554
ORS 12-25m	UK003_254	NA	160	3540	419	3.60585	NA	NA	43.0663	3.80262	0.046	6.24186	NA	NA	0.147272	7.30895	0.02322	3.80262	0.0038738	NA	NA	NA	NA	NA	147.974	5.56281	5.90353	139.501	9.52691	9.68834	NA	NA	NA	12.3096	NA		147.974	5.56281	5.90353
ORS 12-25m	UK003_6	NA	67	1650	177	3.1383	NA	NA	43.0478	5.86867	0.0436	9.65346	NA	NA	0.139649	11.2974	0.02323	5.86867	0.092576	NA	NA	NA	NA	NA	148.037	8.58883	8.81352	132.731	14.0573	14.1575	NA	NA	NA	5.14397	NA		148.037	8.58883	8.81352
ORS 12-25m	UK003_4	NA	411	8360	1010	2.33796	NA	NA	42.9923	2.47276	0.0495	4.47375	NA	NA	0.158751	5.11165	0.02326	2.47276	0.15253	NA	NA	NA	NA	NA	148.226	3.62346	4.1291	149.609	7.11089	7.35512	NA	NA	NA	71.1571	NA		148.226	3.62346	4.1291
ORS 12-25m	UK003_35	NA	79	1459	181	3.32721	NA	NA	42.9185	6.34193	0.0552	8.32905	NA	NA	0.177336	10.4687	0.0233	6.34193	0.20532	NA	NA	NA	NA	NA	148.478	9.30879	9.51771	165.765	16.0123	16.1451	NA	NA	NA	4.05444	NA		148.478	9.30879	9.51771
ORS 12-25m	UK003_194	NA	65	1266	135.1	2.85021	NA	NA	42.9185	6.96625	0.0519	9.906	NA	NA	0.166734	12.1102	0.0233	6.96625	0.32172	NA	NA	NA	NA	NA	148.478	10.2252	10.4157	156.581	17.5743	17.6834	NA	NA	NA	34.9077	NA		148.478	10.2252	10.4157
ORS 12-25m	UK003_208	NA	114	2120	224.7	2.06147	NA	NA	42.8816	5.18171	0.0535	7.23446	NA	NA	0.172022	8.89874	0.02332	5.18171	0.27301	NA	NA	NA	NA	NA	148.604	7.61218	7.86671	161.172	13.2627	13.4147	NA	NA	NA	6.12128	NA		148.604	7.61218	7.86671
ORS 12-25m	UK003_25	NA	98	1970	231	2.44186	NA	NA	42.8266	5.32978	0.047	7.93564	NA	NA	0.151316	9.55934	0.02335	5.32978	-0.13843	NA	NA	NA	NA	NA	148.793	7.83954	8.08752	143.074	12.7577	12.8845	NA	NA	NA	47.0507	NA		148.793	7.83954	8.08752
ORS 12-25m	UK003_87	NA	88	1800	205	2.19721	NA	NA	42.7899	5.62347	0.0464	9.39157	NA	NA	0.149513	10.9465	0.02337	5.62347	-0.10045	NA	NA	NA	NA	NA	148.919	8.27845	8.51405	141.482	14.4576	14.5674	NA	NA	NA	39.0808	NA		148.919	8.27845	8.51405
ORS 12-25m	UK003_200	NA	34.5	656	70.1	2.71075	NA	NA	42.735	9.96378	0.0555	9.99773	NA	NA	0.179065	14.1149	0.0234	9.96378	0.25471	NA	NA	NA	NA	NA	149.108	14.6863	14.8208	167.255	21.7695	21.869	NA	NA	NA	11.5546	NA		149.108	14.6863	14.8208
ORS 12-25m	UK003_27	NA	1013	20800	2510	1.7726	NA	NA	42.6257	1.43233	0.0498	3.26156	NA	NA	0.161086	3.56221	0.02346	1.43233	0.064415	NA	NA	NA	NA	NA	149.486	2.1165	2.90959	151.654	5.01819	5.36705	NA	NA	NA	41.6024	NA		149.486	2.1165	2.90959
ORS 12-25m	UK003_105	NA	96	1792	211.4	2.18841	NA	NA	42.6257	5.59891	0.0557	8.32392	NA	NA	0.180171	10.0317	0.02346	5.59891	0.069493	NA	NA	NA	NA	NA	149.486	8.2733	8.5108	168.208	15.5517	15.6922	NA	NA	NA	2.94978	NA		149.486	8.2733	8.5108
ORS 12-25m	UK003_108	NA	49.4	953	110	3.31325	NA	NA	42.5532	8.03367	0.0495	9.5159	NA	NA	0.160389	12.4536	0.0235	8.03367	-0.09804	NA	NA	NA	NA	NA	149.738	11.8908	12.0578	151.044	17.4799	17.5825	NA	NA	NA	90.5917	NA		149.738	11.8908	12.0578
ORS 12-25m	UK003_124	NA	80	1570	161.6	2.53292	NA	NA	42.5532	6.105	0.0512	9.1022	NA	NA	0.165897	10.96	0.0235	6.105	0.028423	NA	NA	NA	NA	NA	149.738	9.03617	9.25482	155.852	15.8363	15.9562	NA	NA	NA	49.7889	NA		149.738	9.03617	9.25482
ORS 12-25m	UK003_3	NA	117	2360	266.2	1.87465	NA	NA	42.4809	4.86145	0.0503	6.95312	NA	NA	0.163258	8.48408	0.02354	4.86145	-0.11645	NA	NA	NA	NA	NA	149.99	7.20752	7.48071	153.551	12.0908	12.2432	NA	NA	NA	63.0196	NA		149.99	7.20752	7.48071
ORS 12-25m	UK003_284	NA	69.5	1278	145	2.37705	NA	NA	42.4088	6.64814	0.0561	8.85169	NA	NA	0.182393	11.0702	0.02358	6.64814	0.11516	NA	NA	NA	NA	NA	150.242	9.87282	10.0747	170.118	17.341	17.4698	NA	NA	NA	3.69626	NA		150.242	9.87282	10.0747
ORS 12-25m	UK003_60	NA	36.9	666	76.9	2.25315	NA	NA	42.3729	9.81211	0.058	11.4994	NA	NA	0.18873	15.1166	0.0236	9.81211	-0.042685	NA	NA	NA	NA	NA	150.368	14.5835	14.7212	175.545	24.374	24.4712	NA	NA	NA	8.37509	NA		150.368	14.5835	14.7212
ORS 12-25m	UK003_103	NA	30.8	542	58.5	2.47881	NA	NA	42.3729	10.8798	0.056	11.2468	NA	NA	0.182222	15.648	0.0236	10.8798	0.037739	NA	NA	NA	NA	NA	150.368	16.1705	16.2947	169.971	24.4949	24.5861	NA	NA	NA	17.5946	NA		150.368	16.1705	16.2947
ORS 12-25m	UK003_148	NA	92	1770	189.3	2.67751	NA	NA	42.3729	5.74695	0.0536	7.98039	NA	NA	0.174413	9.83433	0.0236	5.74695	0.24789	NA	NA	NA	NA	NA	150.368	8.54158	8.77447	163.241	14.8308	14.9701	NA	NA	NA	9.10355	NA		150.368	8.54158	8.77447
ORS 12-25m	UK003_53	NA	216	4260	513	2.57789	NA	NA	42.3549	3.58964	0.0516	5.32965	NA	NA	0.167976	6.42578	0.02361	3.58964	0.16193	NA	NA	NA	NA	NA	150.431	5.33741	5.70299	157.661	9.38386	9.58907	NA	NA	NA	14.9882	NA		150.431	5.33741	5.70299
ORS 12-25m	UK003_205	NA	332	6710	704	1.23944	NA	NA	42.3191	2.70516	0.0473	4.78537	NA	NA	0.154108	5.49706	0.02363	2.70516	0.12151	NA	NA	NA	NA	NA	150.557	4.02561	4.49981	145.533	7.45328	7.67513	NA	NA	NA	21.0276	NA		150.557	4.02561	4.49981
ORS 12-25m	UK003_233	NA	127	2290	255	2.21739	NA	NA	42.2654	4.90976	0.0542	7.37129	NA	NA	0.176813	8.85673	0.02366	4.90976	0.020138	NA	NA	NA	NA	NA	150.746	7.31539	7.58735	165.315	13.5125	13.6689	NA	NA	NA	5.68977	NA		150.746	7.31539	7.58735
ORS 12-25m	UK003_149	NA	110	2020	229	2.63218	NA	NA	42.1941	5.38315	0.0524	7.20867	NA	NA	0.17123	8.99685	0.0237	5.38315	0.10802	NA	NA	NA	NA	NA	150.998	8.03398	8.28318	160.486	13.3562	13.506	NA	NA	NA	20.174	NA		150.998	8.03398	8.28318
ORS 12-25m	UK003_196	NA	31.6	595	63.6	3.01422	NA	NA	42.1941	10.4669	0.0531	11.1565	NA	NA	0.173518	15.2978	0.0237	10.4669	-0.083989	NA	NA	NA	NA	NA	150.998	15.6211	15.7507	162.467	22.9713	23.0608	NA	NA	NA	42.7546	NA		150.998	15.6211	15.7507
ORS 12-25m	UK003_296	NA	48	906	116	2.67898	NA	NA	42.1941	8.17766	0.0538	11.0131	NA	NA	0.175805	13.7172	0.0237	8.17766	0.22169	NA	NA	NA	NA	NA	150.998	12.2046	12.3701	164.445	20.8283	20.9291	NA	NA	NA	21.6746	NA		150.998	12.2046	12.3701
ORS 12-25m	UK003_156	NA	374	7280	737	2.97297	NA	NA	42.0345	2.61524	0.0507	5.105	NA	NA	0.166304	5.73589	0.02379	2.61524	0.12295	NA	NA	NA	NA	NA	151.564	3.91753	4.40948	156.207	8.30486	8.53217	NA	NA	NA	28.8885	NA		151.564	3.91753	4.40948
ORS 12-25m	UK003_299	NA	66	1212	145.9	2.36084	NA	NA	42.0345	6.9252	0.0552	9.42025	NA	NA	0.181065	11.6919	0.02379	6.9252	0.15279	NA	NA	NA	NA	NA	151.564	10.3737	10.5693	168.977	18.2021	18.3232	NA	NA	NA	7.60606	NA		151.564	10.3737	10.5693
ORS 12-25m	UK003_31	NA	33.4	753	88.7	2.13221	NA	NA	42.0168	9.13563	0.0446	12.1949	NA	NA	0.146357	15.2373	0.0238	9.13563	0.015736	NA	NA	NA	NA	NA	151.627	13.6905	13.8394	138.69	19.7554	19.8329	NA	NA	NA	27.6765	NA		151.627	13.6905	13.8394
ORS 12-25m	UK003_33	NA	66	1249	145.2	2.34572	NA	NA	42.0168	6.9208	0.0509	8.9179	NA	NA	0.167031	11.2883	0.0238	6.9208	0.24109	NA	NA	NA	NA	NA	151.627	10.3714	10.5672	156.839	16.4063	16.5234	NA	NA	NA	54.4384	NA		151.627	10.3714	10.5672
ORS 12-25m	UK003_295	NA	73	1404	148.3	2.18088	NA	NA	42.0168	6.52353	0.0501	8.14444	NA	NA	0.164405	10.435	0.0238	6.52353	-0.004624	NA	NA	NA	NA	NA	151.627	9.77604	9.98353	154.552	14.9611	15.086	NA	NA	NA	74.4157	NA		151.627	9.77604	9.98353
ORS 12-25m	UK003_297	NA	84	1910	195	1.88771	NA	NA	41.9639	5.47394	0.0454	8.67176	NA	NA	0.14917	10.2549	0.02383	5.47394	-0.038875	NA	NA	NA	NA	NA	151.816	8.21325	8.45975	141.179	13.5171	13.634	NA	NA	NA	18.4877	NA		151.816	8.21325	8.45975
ORS 12-25m	UK003_234	NA	585	11500	1290	1.00781	NA	NA	41.8585	2.09607	0.0513	3.69229	NA	NA	0.16898	4.24576	0.02389	2.09607	0.4401	NA	NA	NA	NA	NA	152.194	3.15273	3.75098	158.533	6.23187	6.53984	NA	NA	NA	2.44069	NA		152.194	3.15273	3.75098
ORS 12-25m	UK003_174	NA	71	1360	149	2.22388	NA	NA	41.841	6.62537	0.0583	9.23674	NA	NA	0.192118	11.3672	0.0239	6.62537	0.033601	NA	NA	NA	NA	NA	152.257	9.96941	10.1746	178.435	18.6029	18.7339	NA	NA	NA	1.25505	NA		152.257	9.96941	10.1746
ORS 12-25m	UK003_230	NA	88	1720	176	2.62687	NA	NA	41.841	5.89784	0.0516	9.62061	NA	NA	0.170039	11.2845	0.0239	5.89784	0.043974	NA	NA	NA	NA	NA	152.257	8.87466	9.10457	159.453	16.6533	16.7723	NA	NA	NA	43.8188	NA		152.257	8.87466	9.10457
ORS 12-25m	UK003_129	NA	139	2770	289	4.18234	NA	NA	41.7711	4.46596	0.0487	6.77616	NA	NA	0.160751	8.11549	0.02394	4.46596	-0.060221	NA	NA	NA	NA	NA	152.509	6.73106	7.03237	151.361	11.4124	11.5695	NA	NA	NA	86.5829	NA		152.509	6.73106	7.03237
ORS 12-25m	UK003_102	NA	366	7380	842	4.87269	NA	NA	41.7014	2.59481	0.0492	4.56807	NA	NA	0.162673	5.2536	0.02398	2.59481	0.11698	NA	NA	NA	NA	NA	152.761	3.91726	4.4165	153.04	7.46368	7.70658	NA	NA	NA	94.4398	NA		152.761	3.91726	4.4165
ORS 12-25m	UK003_236	NA	87	1652	171.8	2.05257	NA	NA	41.6493	5.85894	0.0504	8.17841	NA	NA	0.166849	10.0605	0.02401	5.85894	0.10148	NA	NA	NA	NA	NA	152.95	8.85575	9.08818	156.681	14.6079	14.7391	NA	NA	NA	64.7362	NA		152.95	8.85575	9.08818
ORS 12-25m	UK003_161	NA	216	4310	445	1.4172	NA	NA	41.632	3.46608	0.0499	5.40787	NA	NA	0.165263	6.4233	0.02402	3.46608	0.25355	NA	NA	NA	NA	NA	153.012	5.24108	5.62522	155.299	9.2502	9.45265	NA	NA	NA	62.7134	NA		153.012	5.24108	5.62522
ORS 12-25m	UK003_181	NA	98	1873	188.7	1.88889	NA	NA	41.632	5.39705	0.054	7.60785	NA	NA	0.178841	9.32778	0.02402	5.39705	-0.26867	NA	NA	NA	NA	NA	153.012	8.16092	8.41278	167.063	14.3698	14.5198	NA	NA	NA	12.6629	NA		153.012	8.16092	8.41278
ORS 12-25m	UK003_68	NA	65	1372	167.3	2.40719	NA	NA	41.58	6.50912	0.0475	9.83731	NA	NA	0.157511	11.7958	0.02405	6.50912	0.20319	NA	NA	NA	NA	NA	153.201	9.85451	10.0646	148.522	16.2997	16.4063	NA	NA	NA	58.6909	NA		153.201	9.85451	10.0646
ORS 12-25m	UK003_71	NA	93	1831	222	2.36674	NA	NA	41.425	5.56847	0.0492	8.24102	NA	NA	0.163758	9.94596	0.02414	5.56847	0.14489	NA	NA	NA	NA	NA	153.768	8.4612	8.70672	153.988	14.2117	14.3423	NA	NA	NA	97.7299	NA		153.768	8.4612	8.70672
ORS 12-25m	UK003_164	NA	378	7380	778	2.72028	NA	NA	41.3736	2.52732	0.053	4.59135	NA	NA	0.176626	5.24098	0.02417	2.52732	-0.11467	NA	NA	NA	NA	NA	153.957	3.84489	4.35986	165.153	7.98853	8.24974	NA	NA	NA	1.59306	NA		153.957	3.84489	4.35986
ORS 12-25m	UK003_41	NA	129	2620	293	2.63252	NA	NA	41.3394	4.54732	0.0495	6.63455	NA	NA	0.165098	8.04334	0.02419	4.54732	-0.064712	NA	NA	NA	NA	NA	154.083	6.92356	7.22272	155.156	11.5735	11.7357	NA	NA	NA	87.7003	NA		154.083	6.92356	7.22272
ORS 12-25m	UK003_77	NA	16.6	308	37.5	4.67581	NA	NA	41.3223	15.1822	0.058	18.2528	NA	NA	0.193528	23.7416	0.0242	15.1822	-0.087841	NA	NA	NA	NA	NA	154.145	23.1252	23.2166	179.635	39.1081	39.1715	NA	NA	NA	28.2542	NA		154.145	23.1252	23.2166
ORS 12-25m	UK003_288	NA	27.7	588	64.8	2.62348	NA	NA	41.3223	10.5747	0.051	13.7021	NA	NA	0.170171	17.3082	0.0242	10.5747	-0.10655	NA	NA	NA	NA	NA	154.145	16.1071	16.2381	159.568	25.5629	25.6407	NA	NA	NA	73.2027	NA		154.145	16.1071	16.2381
ORS 12-25m	UK003_89	NA	78	1535	171.4	2.00468	NA	NA	41.1523	6.30014	0.0461	9.08582	NA	NA	0.154457	11.0564	0.0243	6.30014	0.10296	NA	NA	NA	NA	NA	154.775	9.63491	9.854	145.84	15.0212	15.133	NA	NA	NA	29.1827	NA		154.775	9.63491	9.854
ORS 12-25m	UK003_210	NA	255	5350	558	1.74375	NA	NA	41.0846	3.14195	0.0473	5.4875	NA	NA	0.158739	6.32333	0.02434	3.14195	-0.0097651	NA	NA	NA	NA	NA	155.027	4.81275	5.2389	149.599	8.79597	8.99454	NA	NA	NA	28.031	NA		155.027	4.81275	5.2389
ORS 12-25m	UK003_80	NA	128	2300	269.7	4.37115	NA	NA	41.0341	4.90321	0.054	7.09832	NA	NA	0.181447	8.62714	0.02437	4.90321	-0.077965	NA	NA	NA	NA	NA	155.215	7.51964	7.79992	169.305	13.4542	13.6182	NA	NA	NA	7.7806	NA		155.215	7.51964	7.79992
ORS 12-25m	UK003_269	NA	97	1990	234	2.74971	NA	NA	41.0004	5.37663	0.0444	8.31647	NA	NA	0.149312	9.90312	0.02439	5.37663	-0.27506	NA	NA	NA	NA	NA	155.341	8.2523	8.50888	141.305	13.0642	13.1853	NA	NA	NA	10.2942	NA		155.341	8.2523	8.50888
ORS 12-25m	UK003_56	NA	39	780	92.1	3.28929	NA	NA	40.9836	9.07928	0.0501	11.7742	NA	NA	0.16855	14.8683	0.0244	9.07928	-0.07102	NA	NA	NA	NA	NA	155.404	13.9409	14.0944	158.16	21.779	21.8688	NA	NA	NA	83.6439	NA		155.404	13.9409	14.0944
ORS 12-25m	UK003_139	NA	66.7	1220	130.6	2.89579	NA	NA	40.9836	7.05426	0.0538	8.06513	NA	NA	0.180998	10.7149	0.0244	7.05426	-0.048207	NA	NA	NA	NA	NA	155.404	10.8315	11.0284	168.919	16.6756	16.8077	NA	NA	NA	18.4796	NA		155.404	10.8315	11.0284
ORS 12-25m	UK003_212	NA	47.1	920	92.4	4.04376	NA	NA	40.9836	8.09318	0.0496	10.4294	NA	NA	0.166868	13.2012	0.0244	8.09318	0.01554	NA	NA	NA	NA	NA	155.404	12.4268	12.5988	156.697	19.171	19.2712	NA	NA	NA	90.9269	NA		155.404	12.4268	12.5988
ORS 12-25m	UK003_262	NA	49	875	113.7	2.46638	NA	NA	40.9836	9.08061	0.063	15.4863	NA	NA	0.211949	17.9522	0.0244	9.08061	-0.052016	NA	NA	NA	NA	NA	155.404	13.9429	14.0964	195.187	31.8888	31.979	NA	NA	NA	2.68036	NA	CL	155.404	13.9429	14.0964
ORS 12-25m	UK003_145	NA	138	2550	262	2.92411	NA	NA	40.8497	4.62468	0.0506	7.70647	NA	NA	0.17079	8.98762	0.02448	4.62468	-0.033171	NA	NA	NA	NA	NA	155.908	7.12374	7.42154	160.105	13.3132	13.4629	NA	NA	NA	58.3915	NA		155.908	7.12374	7.42154
ORS 12-25m	UK003_130	NA	579	11960	1300	3.65169	NA	NA	40.7498	1.97333	0.049	3.64109	NA	NA	0.165795	4.14144	0.02454	1.97333	0.22762	NA	NA	NA	NA	NA	156.285	3.04693	3.69273	155.763	5.98049	6.29073	NA	NA	NA	86.3409	NA		156.285	3.04693	3.69273
ORS 12-25m	UK003_211	NA	312	5850	587	3.24309	NA	NA	40.7	2.95694	0.0528	5.39281	NA	NA	0.178871	6.15028	0.02457	2.95694	-0.10918	NA	NA	NA	NA	NA	156.474	4.57113	5.02574	167.089	9.4757	9.70168	NA	NA	NA	5.35947	NA		156.474	4.57113	5.02574
ORS 12-25m	UK003_92	NA	57	1190	125	3.88199	NA	NA	40.6504	7.28494	0.055	11.5441	NA	NA	0.186552	13.6505	0.0246	7.28494	-0.21689	NA	NA	NA	NA	NA	156.663	11.2752	11.4675	173.683	21.7951	21.9016	NA	NA	NA	20.3074	NA		156.663	11.2752	11.4675
ORS 12-25m	UK003_109	NA	59.3	1010	110.8	3.37805	NA	NA	40.6504	7.82708	0.0567	8.74728	NA	NA	0.192318	11.7379	0.0246	7.82708	0.12783	NA	NA	NA	NA	NA	156.663	12.1143	12.2935	178.605	19.2265	19.3534	NA	NA	NA	4.1247	NA		156.663	12.1143	12.2935
ORS 12-25m	UK003_258	NA	225	4420	432	3.02098	NA	NA	40.5515	3.38126	0.0515	5.56309	NA	NA	0.175106	6.51006	0.02466	3.38126	0.076542	NA	NA	NA	NA	NA	157.04	5.24578	5.6491	163.841	9.85038	10.0603	NA	NA	NA	20.8989	NA		157.04	5.24578	5.6491
ORS 12-25m	UK003_90	NA	88	1714	196.4	2.88824	NA	NA	40.4694	5.70139	0.0508	8.12961	NA	NA	0.173076	9.92957	0.02471	5.70139	-0.00064378	NA	NA	NA	NA	NA	157.355	8.86279	9.10827	162.085	14.8766	15.0137	NA	NA	NA	58.5416	NA		157.355	8.86279	9.10827
ORS 12-25m	UK003_138	NA	374	7630	783	3.08268	NA	NA	40.3714	2.45684	0.0484	4.58394	NA	NA	0.1653	5.20082	0.02477	2.45684	-0.053543	NA	NA	NA	NA	NA	157.732	3.82821	4.36894	155.332	7.49109	7.73977	NA	NA	NA	57.6304	NA		157.732	3.82821	4.36894
ORS 12-25m	UK003_180	NA	231	4760	470	3.09211	NA	NA	40.3714	3.29473	0.0462	5.78304	NA	NA	0.157786	6.65574	0.02477	3.29473	-0.067916	NA	NA	NA	NA	NA	157.732	5.13378	5.5487	148.764	9.21041	9.39829	NA	NA	NA	9.74153	NA		157.732	5.13378	5.5487
ORS 12-25m	UK003_253	NA	352	7050	780	3	NA	NA	40.3714	2.64603	0.0511	4.65218	NA	NA	0.174521	5.35203	0.02477	2.64603	0.044654	NA	NA	NA	NA	NA	157.732	4.12299	4.62942	163.335	8.07505	8.32841	NA	NA	NA	20.9073	NA		157.732	4.12299	4.62942
ORS 12-25m	UK003_146	NA	132	2580	271	3.26506	NA	NA	40.3551	4.59778	0.0491	6.64198	NA	NA	0.167758	8.07808	0.02478	4.59778	0.18394	NA	NA	NA	NA	NA	157.795	7.16699	7.47005	157.472	11.7839	11.9476	NA	NA	NA	95.9115	NA		157.795	7.16699	7.47005
ORS 12-25m	UK003_42	NA	70	1510	164.1	3.90714	NA	NA	40.3226	6.18923	0.0475	9.17474	NA	NA	0.162423	11.0672	0.0248	6.18923	0.11456	NA	NA	NA	NA	NA	157.921	9.65534	9.88274	152.822	15.703	15.8197	NA	NA	NA	55.8765	NA		157.921	9.65534	9.88274
ORS 12-25m	UK003_39	NA	202	3990	430.4	3.93059	NA	NA	40.3063	3.6226	0.0495	5.55006	NA	NA	0.16933	6.6277	0.02481	3.6226	-0.20076	NA	NA	NA	NA	NA	157.984	5.65357	6.03401	158.837	9.74546	9.94592	NA	NA	NA	88.8875	NA		157.984	5.65357	6.03401
ORS 12-25m	UK003_147	NA	151	2670	296	2.14027	NA	NA	40.2739	4.64241	0.0522	6.25547	NA	NA	0.17871	7.78993	0.02483	4.64241	0.36492	NA	NA	NA	NA	NA	158.11	7.25082	7.55167	166.95	11.9929	12.172	NA	NA	NA	12.6428	NA	INC, E	158.11	7.25082	7.55167
ORS 12-25m	UK003_283	NA	277	5880	609	2.8	NA	NA	40.2091	2.87459	0.0486	5.00152	NA	NA	0.166653	5.76875	0.02487	2.87459	0.147	NA	NA	NA	NA	NA	158.361	4.49678	4.96875	156.51	8.36745	8.59391	NA	NA	NA	67.7327	NA		158.361	4.49678	4.96875
ORS 12-25m	UK003_289	NA	150	2891	312	2.26744	NA	NA	40.1929	4.26524	0.0504	6.30211	NA	NA	0.172895	7.60979	0.02488	4.26524	0.27062	NA	NA	NA	NA	NA	158.424	6.67481	7.00171	161.928	11.3905	11.5687	NA	NA	NA	54.4179	NA		158.424	6.67481	7.00171
ORS 12-25m	UK003_265	NA	70	1214	132.8	3.50396	NA	NA	40.1606	7.12565	0.0565	9.15612	NA	NA	0.193976	11.6021	0.0249	7.12565	-0.011735	NA	NA	NA	NA	NA	158.55	11.1599	11.3588	180.017	19.1413	19.2707	NA	NA	NA	5.52657	NA		158.55	11.1599	11.3588
ORS 12-25m	UK003_237	NA	254	5040	525	2.69231	NA	NA	40.0641	3.25959	0.0506	5.51983	NA	NA	0.174139	6.41042	0.02496	3.25959	0.2132	NA	NA	NA	NA	NA	158.927	5.11705	5.53924	163.005	9.65397	9.8661	NA	NA	NA	41.1654	NA		158.927	5.11705	5.53924
ORS 12-25m	UK003_203	NA	150	3300	328	5.73427	NA	NA	40.0481	3.98606	0.0446	6.64086	NA	NA	0.153552	7.7453	0.02497	3.98606	0.23311	NA	NA	NA	NA	NA	158.99	6.25994	6.60979	145.043	10.4689	10.627	NA	NA	NA	1.00042	NA		158.99	6.25994	6.60979
ORS 12-25m	UK003_45	NA	342	7040	846	4.12683	NA	NA	40.032	2.64423	0.0473	4.43085	NA	NA	0.162913	5.15988	0.02498	2.64423	0.35218	NA	NA	NA	NA	NA	159.053	4.15426	4.66519	153.25	7.33981	7.58729	NA	NA	NA	9.9045	NA		159.053	4.15426	4.66519
ORS 12-25m	UK003_110	NA	466	9580	1009	1.43467	NA	NA	39.968	2.27146	0.0481	4.37571	NA	NA	0.165933	4.93015	0.02502	2.27146	0.068676	NA	NA	NA	NA	NA	159.305	3.5742	4.15873	155.884	7.12454	7.38726	NA	NA	NA	37.6978	NA		159.305	3.5742	4.15873
ORS 12-25m	UK003_287	NA	177	3550	352	2.64662	NA	NA	39.9361	4.06505	0.0482	7.61796	NA	NA	0.166411	8.63469	0.02504	4.06505	-0.015558	NA	NA	NA	NA	NA	159.43	6.40144	6.74578	156.3	12.5092	12.6614	NA	NA	NA	65.7651	NA		159.43	6.40144	6.74578
ORS 12-25m	UK003_13	NA	102	2020	219.8	3.80936	NA	NA	39.8724	5.2223	0.0518	7.75798	NA	NA	0.179126	9.35194	0.02508	5.2223	-0.0064392	NA	NA	NA	NA	NA	159.682	8.23663	8.50785	167.308	14.4264	14.5762	NA	NA	NA	36.0917	NA		159.682	8.23663	8.50785
ORS 12-25m	UK003_263	NA	100	1778	203	2.18515	NA	NA	39.8406	5.8396	0.0562	8.31422	NA	NA	0.194496	10.1601	0.0251	5.8396	0.11827	NA	NA	NA	NA	NA	159.808	9.21742	9.46093	180.459	16.7994	16.9473	NA	NA	NA	2.40105	NA		159.808	9.21742	9.46093
ORS 12-25m	UK003_270	NA	121	2220	241.5	2.38872	NA	NA	39.8406	4.95563	0.0547	7.02659	NA	NA	0.189305	8.59832	0.0251	4.95563	-0.20546	NA	NA	NA	NA	NA	159.808	7.82212	8.10765	176.036	13.8976	14.0682	NA	NA	NA	6.15886	NA		159.808	7.82212	8.10765
ORS 12-25m	UK003_290	NA	238	5130	504	5.26096	NA	NA	39.8248	3.12503	0.0481	5.28089	NA	NA	0.16653	6.13625	0.02511	3.12503	0.13408	NA	NA	NA	NA	NA	159.871	4.93457	5.37605	156.403	8.89491	9.108	NA	NA	NA	46.8653	NA		159.871	4.93457	5.37605
ORS 12-25m	UK003_123	NA	70.6	1330	132.7	3.45573	NA	NA	39.7298	6.5934	0.052	8.22666	NA	NA	0.180463	10.5428	0.02517	6.5934	-0.045252	NA	NA	NA	NA	NA	160.248	10.4355	10.6524	168.459	16.3666	16.5005	NA	NA	NA	40.7929	NA		160.248	10.4355	10.6524
ORS 12-25m	UK003_167	NA	133	2490	234	2.98089	NA	NA	39.6825	4.90497	0.0558	7.27689	NA	NA	0.193881	8.77564	0.0252	4.90497	0.0124	NA	NA	NA	NA	NA	160.437	7.77224	8.06174	179.936	14.4715	14.642	NA	NA	NA	1.76692	NA		160.437	7.77224	8.06174
ORS 12-25m	UK003_207	NA	58	1234	119.2	3.34831	NA	NA	39.6825	6.987	0.0479	11.0115	NA	NA	0.166432	13.0412	0.0252	6.987	-0.28138	NA	NA	NA	NA	NA	160.437	11.0714	11.2765	156.318	18.8962	18.9973	NA	NA	NA	73.5853	NA		160.437	11.0714	11.2765
ORS 12-25m	UK003_32	NA	76	1370	155.4	4.35294	NA	NA	39.5257	6.55783	0.0519	8.53176	NA	NA	0.181046	10.7609	0.0253	6.55783	0.0085942	NA	NA	NA	NA	NA	161.065	10.4315	10.6507	168.96	16.7509	16.8825	NA	NA	NA	42.2758	NA		161.065	10.4315	10.6507
ORS 12-25m	UK003_113	NA	2000	40300	4180	0.395085	NA	NA	39.4166	1.22907	0.0494	2.61538	NA	NA	0.172802	2.88978	0.02537	1.22907	0.22199	NA	NA	NA	NA	NA	161.505	1.96036	2.9133	161.848	4.32336	4.7726	NA	NA	NA	87.4709	NA		161.505	1.96036	2.9133
ORS 12-25m	UK003_247	NA	400	8260	890	2.60234	NA	NA	39.4166	2.4702	0.048	4.62227	NA	NA	0.167905	5.24092	0.02537	2.4702	0.084527	NA	NA	NA	NA	NA	161.505	3.93994	4.49082	157.599	7.65071	7.90088	NA	NA	NA	34.6452	NA		161.505	3.93994	4.49082
ORS 12-25m	UK003_239	NA	275	5870	590	3.12004	NA	NA	39.2619	2.98366	0.0487	5.49956	NA	NA	0.171025	6.25679	0.02547	2.98366	-0.036507	NA	NA	NA	NA	NA	162.134	4.77721	5.24421	160.308	9.27868	9.49258	NA	NA	NA	73.0141	NA		162.134	4.77721	5.24421
ORS 12-25m	UK003_201	NA	81	1400	133	1.97623	NA	NA	39.2157	6.54779	0.0515	8.36308	NA	NA	0.181071	10.6214	0.0255	6.54779	-0.015096	NA	NA	NA	NA	NA	162.323	10.4959	10.717	168.982	16.5357	16.669	NA	NA	NA	50.0133	NA		162.323	10.4959	10.717
ORS 12-25m	UK003_238	NA	169	3340	360	4.03587	NA	NA	39.1083	3.93766	0.0508	6.68627	NA	NA	0.1791	7.7596	0.02557	3.93766	0.13053	NA	NA	NA	NA	NA	162.763	6.32881	6.69103	167.286	11.9684	12.1485	NA	NA	NA	48.0029	NA		162.763	6.32881	6.69103
ORS 12-25m	UK003_104	NA	63	1438	154.6	4.72783	NA	NA	39.0625	6.38966	0.0453	9.91586	NA	NA	0.159897	11.7963	0.0256	6.38966	-0.049723	NA	NA	NA	NA	NA	162.951	10.2815	10.5089	150.613	16.5133	16.6213	NA	NA	NA	21.3185	NA		162.951	10.2815	10.5089
ORS 12-25m	UK003_291	NA	297	6420	621	2.94313	NA	NA	38.956	2.72624	0.0469	4.68425	NA	NA	0.165997	5.41984	0.02567	2.72624	0.0079258	NA	NA	NA	NA	NA	163.391	4.39846	4.90902	155.939	7.83479	8.07459	NA	NA	NA	9.54824	NA		163.391	4.39846	4.90902
ORS 12-25m	UK003_177	NA	247	4900	464.9	3.76133	NA	NA	38.8954	3.14204	0.0509	5.12321	NA	NA	0.180435	6.00996	0.02571	3.14204	0.17216	NA	NA	NA	NA	NA	163.643	5.077	5.52652	168.435	9.32809	9.56094	NA	NA	NA	33.012	NA		163.643	5.077	5.52652
ORS 12-25m	UK003_94	NA	44.5	817	84.7	2.80464	NA	NA	38.7597	8.81268	0.057	11.457	NA	NA	0.202766	14.4543	0.0258	8.81268	0.027757	NA	NA	NA	NA	NA	164.208	14.2884	14.4554	187.464	24.7473	24.8552	NA	NA	NA	10.161	NA		164.208	14.2884	14.4554
ORS 12-25m	UK003_21	NA	306	6370	651	3.30457	NA	NA	38.5802	2.99262	0.0492	4.76726	NA	NA	0.175833	5.62872	0.02592	2.99262	0.12851	NA	NA	NA	NA	NA	164.962	4.87407	5.34783	164.469	8.54684	8.78965	NA	NA	NA	91.5334	NA		164.962	4.87407	5.34783
ORS 12-25m	UK003_221	NA	44.3	887	86	4.47917	NA	NA	38.4615	8.58296	0.0533	9.80467	NA	NA	0.191074	13.0307	0.026	8.58296	0.074968	NA	NA	NA	NA	NA	165.465	14.0211	14.1938	177.545	21.2287	21.3426	NA	NA	NA	32.6417	NA		165.465	14.0211	14.1938
ORS 12-25m	UK003_63	NA	95	2030	224.4	2.67143	NA	NA	38.432	5.28573	0.0451	8.07819	NA	NA	0.161802	9.65381	0.02602	5.28573	0.031724	NA	NA	NA	NA	NA	165.591	8.64122	8.91907	152.28	13.6524	13.7854	NA	NA	NA	9.35127	NA		165.591	8.64122	8.91907
ORS 12-25m	UK003_151	NA	98	2090	196	2.04167	NA	NA	38.1679	5.63625	0.0506	7.97837	NA	NA	0.18279	9.76841	0.0262	5.63625	0.093564	NA	NA	NA	NA	NA	166.721	9.27638	9.5392	170.459	15.3296	15.4756	NA	NA	NA	66.3475	NA		166.721	9.27638	9.5392
ORS 12-25m	UK003_66	NA	44.6	1007	113.2	2.85139	NA	NA	38.0228	7.7252	0.0425	11.1588	NA	NA	0.154115	13.5719	0.0263	7.7252	0.10889	NA	NA	NA	NA	NA	167.35	12.7617	12.9555	145.539	18.4041	18.4951	NA	NA	NA	3.88669	NA		167.35	12.7617	12.9555
ORS 12-25m	UK003_162	NA	154	2960	267	3.37975	NA	NA	37.6081	4.21564	0.0532	6.44811	NA	NA	0.195043	7.70388	0.02659	4.21564	0.074365	NA	NA	NA	NA	NA	169.171	7.03888	7.39158	180.923	12.7676	12.9625	NA	NA	NA	9.70609	NA		169.171	7.03888	7.39158
ORS 12-25m	UK003_298	NA	51	890	82.3	3.62555	NA	NA	36.7647	8.5839	0.051	12.3129	NA	NA	0.191267	15.0097	0.0272	8.5839	0.3178	NA	NA	NA	NA	NA	173	14.6527	14.8331	177.71	24.4746	24.5736	NA	NA	NA	69.757	NA		173	14.6527	14.8331
ORS 12-25m	UK003_44	NA	103	2220	220.3	2.24338	NA	NA	36.6703	4.94449	0.0467	7.67608	NA	NA	0.175591	9.13072	0.02727	4.94449	0.031493	NA	NA	NA	NA	NA	173.439	8.46136	8.77159	164.26	13.8487	13.9995	NA	NA	NA	25.0128	NA		173.439	8.46136	8.77159
ORS 12-25m	UK003_106	NA	194	3980	377	2.42132	NA	NA	36.3504	3.73499	0.0511	5.77035	NA	NA	0.193826	6.87365	0.02751	3.73499	0.072915	NA	NA	NA	NA	NA	174.945	6.44633	6.85517	179.889	11.332	11.5489	NA	NA	NA	43.4223	NA		174.945	6.44633	6.85517
ORS 12-25m	UK003_5	NA	90.2	1846	177	3.04124	NA	NA	35.7143	5.57286	0.0485	7.33124	NA	NA	0.187241	9.20891	0.028	5.57286	-0.013233	NA	NA	NA	NA	NA	178.019	9.78502	10.0685	174.272	14.7479	14.9058	NA	NA	NA	67.3673	NA		178.019	9.78502	10.0685
ORS 12-25m	UK003_219	NA	139	2410	215.5	2.04265	NA	NA	35.3357	4.95254	0.0539	6.69209	NA	NA	0.210318	8.32536	0.0283	4.95254	-0.080937	NA	NA	NA	NA	NA	179.9	8.78644	9.10756	193.82	14.6906	14.8829	NA	NA	NA	11.7431	NA		179.9	8.78644	9.10756
ORS 12-25m	UK003_217	NA	125	2370	205.1	2.39044	NA	NA	35.2734	4.76762	0.0532	7.54063	NA	NA	0.207953	8.92139	0.02835	4.76762	-0.13944	NA	NA	NA	NA	NA	180.213	8.4729	8.80658	191.834	15.596	15.7739	NA	NA	NA	21.6823	NA		180.213	8.4729	8.80658
ORS 12-25m	UK003_122	NA	312	5760	514.5	2.56608	NA	NA	35.2361	2.85149	0.053	4.91791	NA	NA	0.207391	5.68479	0.02838	2.85149	-0.02575	NA	NA	NA	NA	NA	180.401	5.07281	5.61348	191.361	9.91516	10.1914	NA	NA	NA	5.22986	NA		180.401	5.07281	5.61348
ORS 12-25m	UK003_176	NA	120	2420	203.4	3.0178	NA	NA	35.0018	4.77766	0.0509	8.01881	NA	NA	0.200507	9.3342	0.02857	4.77766	0.68307	NA	NA	NA	NA	NA	181.592	8.5548	8.89032	185.555	15.8309	15.996	NA	NA	NA	50.2288	NA		181.592	8.5548	8.89032
ORS 12-25m	UK003_1	NA	69	1185	167.1	1.87753	NA	NA	51.8135	7.13312	0.0586	9.16327	NA	NA	0.15594	11.6124	0.0193	7.13312	-0.033787	NA	NA	NA	NA	NA	123.23	8.70669	8.86151	147.143	15.9077	16.015	NA	NA	NA	0.979791	NA
ORS 12-25m	UK003_9	NA	13.5	297	40.2	3.40678	NA	NA	54.0541	15.807	0.029	28.8406	NA	NA	0.0739726	32.8883	0.0185	15.807	0.1742	NA	NA	NA	NA	NA	118.169	18.5088	18.5763	72.4623	23.0051	23.0245	NA	NA	NA	0.0610592	NA
ORS 12-25m	UK003_14	NA	95	2160	360	1.52091	NA	NA	68.2128	5.50752	0.0403	10.57	NA	NA	0.0814592	11.9188	0.01466	5.50752	0.14396	NA	NA	NA	NA	NA	93.8184	5.12965	5.28176	79.5159	9.11597	9.17436	NA	NA	NA	0.335947	NA	CL
ORS 12-25m	UK003_28	NA	98	1570	140.9	3.47901	NA	NA	34.3643	6.27521	0.0605	7.64127	NA	NA	0.242745	9.88773	0.0291	6.27521	0.22056	NA	NA	NA	NA	NA	184.913	11.4388	11.701	220.665	19.6132	19.7955	NA	NA	NA	0.0533116	NA
ORS 12-25m	UK003_30	NA	53	1470	244	2.77273	NA	NA	67.1141	6.35318	0.0384	10.3138	NA	NA	0.0788894	12.1135	0.0149	6.35318	0.027036	NA	NA	NA	NA	NA	95.343	6.01274	6.14722	77.1003	8.99398	9.04976	NA	NA	NA	0.0604891	NA
ORS 12-25m	UK003_51	NA	472	10570	1191	3.80511	NA	NA	42.0345	2.08676	0.0455	4.12277	NA	NA	0.149248	4.6208	0.02379	2.08676	0.083694	NA	NA	NA	NA	NA	151.564	3.1259	3.72394	141.247	6.09321	6.34836	NA	NA	NA	0.175403	NA
ORS 12-25m	UK003_55	NA	119	2110	232	3.77236	NA	NA	38.5654	5.14626	0.0581	7.07012	NA	NA	0.207721	8.74475	0.02593	5.14626	-0.058048	NA	NA	NA	NA	NA	165.025	8.38485	8.66903	191.638	15.273	15.4542	NA	NA	NA	0.30717	NA
ORS 12-25m	UK003_57	NA	192	3580	395	1.68085	NA	NA	39.4166	4.04737	0.0562	6.28572	NA	NA	0.196588	7.47606	0.02537	4.04737	0.12225	NA	NA	NA	NA	NA	161.505	6.45552	6.80574	182.235	12.472	12.6741	NA	NA	NA	0.200325	NA
ORS 12-25m	UK003_64	NA	64.7	999	117.5	2.32673	NA	NA	41.4938	8.03997	0.0624	9.44102	NA	NA	0.207349	12.4006	0.0241	8.03997	0.05116	NA	NA	NA	NA	NA	153.516	12.1969	12.3679	191.326	21.6275	21.7556	NA	NA	NA	0.206646	NA
ORS 12-25m	UK003_69	NA	519	7070	332	8.62338	NA	NA	16.3132	6.41519	0.0718	5.13289	NA	NA	0.606857	8.21591	0.0613	6.41519	0.96192	NA	NA	NA	NA	NA	383.527	23.8865	24.4105	481.576	31.5162	31.9399	NA	NA	NA	1.07071e-44	NA	2Ages (K + 1.4 Ga)
ORS 12-25m	UK003_78	NA	280	5040	631	3.74926	NA	NA	40.4858	3.19046	0.0538	5.15356	NA	NA	0.183223	6.0612	0.0247	3.19046	0.28893	NA	NA	NA	NA	NA	157.292	4.95761	5.38386	170.83	9.53049	9.76443	NA	NA	NA	0.411973	NA
ORS 12-25m	UK003_83	NA	105	1580	325.4	3.19961	NA	NA	67.4309	6.02772	0.071	9.76008	NA	NA	0.145178	11.4714	0.01483	6.02772	0.22805	NA	NA	NA	NA	NA	94.8984	5.67831	5.81922	137.645	14.7674	14.8695	NA	NA	NA	8.28402e-07	NA
ORS 12-25m	UK003_99	NA	345	6470	830	1.99519	NA	NA	40.5022	2.7517	0.0546	4.54345	NA	NA	0.185872	5.31176	0.02469	2.7517	0.21763	NA	NA	NA	NA	NA	157.229	4.27414	4.76159	173.101	8.45387	8.72309	NA	NA	NA	0.0245393	NA
ORS 12-25m	UK003_112	NA	128	2620	359	3.17699	NA	NA	62.6174	4.60148	0.054	7.02881	NA	NA	0.118905	8.40106	0.01597	4.60148	0.2493	NA	NA	NA	NA	NA	102.136	4.66273	4.85958	114.079	9.0653	9.1818	NA	NA	NA	0.899309	NA
ORS 12-25m	UK003_114	NA	64.7	1151	128.9	2.80828	NA	NA	43.6681	7.32084	0.0598	8.7168	NA	NA	0.188816	11.3832	0.0229	7.32084	0.078557	NA	NA	NA	NA	NA	145.958	10.5653	10.7437	175.618	18.3597	18.4886	NA	NA	NA	0.402976	NA
ORS 12-25m	UK003_118	NA	78.4	1349	253.7	1.65062	NA	NA	70.7214	6.61583	0.0627	9.05016	NA	NA	0.122241	11.2105	0.01414	6.61583	-0.068347	NA	NA	NA	NA	NA	90.5139	5.9464	6.06915	117.102	12.3996	12.4893	NA	NA	NA	0.0186517	NA
ORS 12-25m	UK003_132	NA	81.6	1380	241	3.07398	NA	NA	68.8231	6.44578	0.0562	7.67957	NA	NA	0.112591	10.0262	0.01453	6.44578	0.24703	NA	NA	NA	NA	NA	92.9924	5.95106	6.0804	108.333	10.3026	10.3957	NA	NA	NA	0.38077	NA
ORS 12-25m	UK003_140	NA	196	3600	692	1.26972	NA	NA	71.582	3.86145	0.054	5.67749	NA	NA	0.104014	6.8662	0.01397	3.86145	0.2699	NA	NA	NA	NA	NA	89.4332	3.42957	3.63346	100.475	6.56855	6.69452	NA	NA	NA	0.0771301	NA
ORS 12-25m	UK003_159	NA	227	3990	449	3.11806	NA	NA	42.6439	3.79106	0.0578	6.26286	NA	NA	0.186884	7.32089	0.02345	3.79106	0.097384	NA	NA	NA	NA	NA	149.423	5.59957	5.94458	173.967	11.7052	11.9029	NA	NA	NA	0.00957478	NA
ORS 12-25m	UK003_160	NA	102	1726	292	2.35105	NA	NA	68.1199	5.84167	0.0585	8.02232	NA	NA	0.118409	9.92384	0.01468	5.84167	0.028372	NA	NA	NA	NA	NA	93.9455	5.44819	5.59202	113.628	10.6686	10.7671	NA	NA	NA	0.0953559	NA
ORS 12-25m	UK003_173	NA	64	1064	107	2.77202	NA	NA	42.0168	7.51547	0.0604	8.8034	NA	NA	0.198205	11.5751	0.0238	7.51547	0.17352	NA	NA	NA	NA	NA	151.627	11.2625	11.4431	183.606	19.4442	19.5763	NA	NA	NA	0.222945	NA
ORS 12-25m	UK003_186	NA	220	4970	845	3.18868	NA	NA	69.2521	3.18272	0.0436	5.59152	NA	NA	0.086807	6.43388	0.01444	3.18272	0.21307	NA	NA	NA	NA	NA	92.4205	2.9205	3.17278	84.5246	5.21806	5.33189	NA	NA	NA	0.343832	NA
ORS 12-25m	UK003_188	NA	128	1470	240	2.10526	NA	NA	53.2481	6.45755	0.089	8.18093	NA	NA	0.230455	10.4225	0.01878	6.45755	0.36326	NA	NA	NA	NA	NA	119.941	7.67363	7.83981	210.575	19.8233	19.9892	NA	NA	NA	6.02469e-19	NA
ORS 12-25m	UK003_213	NA	97	1600	158.8	2.06234	NA	NA	39.8406	6.06973	0.0608	7.1476	NA	NA	0.210416	9.37709	0.0251	6.06973	0.083718	NA	NA	NA	NA	NA	159.808	9.58066	9.81517	193.902	16.5531	16.7241	NA	NA	NA	0.0246806	NA
ORS 12-25m	UK003_220	NA	190	3705	705	1.55286	NA	NA	74.7943	3.68627	0.0528	5.44903	NA	NA	0.0973345	6.57879	0.01337	3.68627	0.22042	NA	NA	NA	NA	NA	85.6175	3.13522	3.33919	94.3129	5.92527	6.04895	NA	NA	NA	0.424684	NA
ORS 12-25m	UK003_235	NA	114	2250	490	1.36111	NA	NA	77.0416	5.115	0.0546	7.42827	NA	NA	0.0977167	9.01901	0.01298	5.115	0.17683	NA	NA	NA	NA	NA	83.1361	4.22511	4.37003	94.6665	8.15223	8.24321	NA	NA	NA	0.684665	NA
ORS 12-25m	UK003_251	NA	116	1860	371.4	3.52038	NA	NA	74.0192	5.53788	0.0611	7.45232	NA	NA	0.113815	9.28468	0.01351	5.53788	0.020785	NA	NA	NA	NA	NA	86.508	4.75871	4.8983	109.449	9.63373	9.73521	NA	NA	NA	0.00192171	NA
ORS 12-25m	UK003_260	NA	111	2030	407	2.06599	NA	NA	72.6216	5.2875	0.0571	7.79949	NA	NA	0.10841	9.42283	0.01377	5.2875	0.20375	NA	NA	NA	NA	NA	88.1615	4.62981	4.77858	104.51	9.35824	9.45396	NA	NA	NA	0.0673379	NA

## Sheet: DZ 4
ORS 11-46m		f206c	207Pb CPS	206Pb CPS	U (ppm)1	U/Th	206Pb/204Pb	1s %	Data for Tera-Wasserburg plot2				208Pb/206Pb	2sx (%)	Data for Wetherill plot2					208Pb/232Th	2sx (%)	Dates									208Pb/232Th	2sx (ABS)	2stotal (ABS)	Prob. Conc. (%)	% conc3	Comments	Accepted Dates4
Sample	Spot								238U/206Pb	2sx (%)	207Pb/206Pb	2sx (%)			207Pb/235Pb	2sx (%)	206Pb/238U	2sx (%)	Rho			207Pb/206Pb	2sx (ABS)	2stotal (ABS)	206Pb/238U	2sx (ABS)	2stotal (ABS)	207Pb/235Pb	2sx (ABS)	2stotal (ABS)							Date (Ma)	2sx (ABS)	2stotal (ABS)
ORS 11-46m	UK002_36	NA	73.2	1448	289	2.44501	NA	NA	77.9423	5.5644	0.0492	8.65429	NA	NA	0.0870348	10.2888	0.01283	5.5644	0.046282	NA	NA	NA	NA	NA	82.1814	4.54388	4.67592	84.7374	8.36476	8.43659	NA	NA	NA	58.4185	NA		82.1814	4.54388	4.67592
ORS 11-46m	UK002_164	NA	259	5440	1024	1.15315	NA	NA	77.821	3.55124	0.0486	5.4577	NA	NA	0.0861074	6.51136	0.01285	3.55124	0.18003	NA	NA	NA	NA	NA	82.3087	2.9044	3.10751	83.8708	5.24171	5.35338	NA	NA	NA	57.1476	NA		82.3087	2.9044	3.10751
ORS 11-46m	UK002_55	NA	36.8	704	157.2	2.59835	NA	NA	76.9823	7.26688	0.0536	11.2587	NA	NA	0.0960009	13.4002	0.01299	7.26688	-0.067187	NA	NA	NA	NA	NA	83.1997	6.00717	6.11013	93.0781	11.9186	11.979	NA	NA	NA	15.0558	NA		83.1997	6.00717	6.11013
ORS 11-46m	UK002_113	NA	33	733	134.2	2.44	NA	NA	76.864	7.22543	0.0452	12.8429	NA	NA	0.0810806	14.7359	0.01301	7.22543	0.13321	NA	NA	NA	NA	NA	83.327	5.98199	6.08568	79.1604	11.2223	11.2694	NA	NA	NA	48.66	NA		83.327	5.98199	6.08568
ORS 11-46m	UK002_131	NA	44.1	937	172.4	2.70644	NA	NA	75.4717	6.48121	0.0487	10.8966	NA	NA	0.0889705	12.6784	0.01325	6.48121	0.11154	NA	NA	NA	NA	NA	84.8541	5.46353	5.58099	86.5439	10.5182	10.5778	NA	NA	NA	76.4987	NA		84.8541	5.46353	5.58099
ORS 11-46m	UK002_112	NA	53.8	1245	224.5	2.05586	NA	NA	75.2445	5.89514	0.0406	9.94304	NA	NA	0.0743965	11.5593	0.01329	5.89514	-0.076627	NA	NA	NA	NA	NA	85.1085	4.98429	5.11353	72.8629	8.1275	8.18284	NA	NA	NA	1.2685	NA		85.1085	4.98429	5.11353
ORS 11-46m	UK002_143	NA	76	1530	271	1.92608	NA	NA	74.7384	5.40877	0.0508	9.14633	NA	NA	0.0937176	10.6259	0.01338	5.40877	0.012018	NA	NA	NA	NA	NA	85.6811	4.60363	4.7451	90.9606	9.24537	9.31982	NA	NA	NA	30.5131	NA		85.6811	4.60363	4.7451
ORS 11-46m	UK002_48	NA	36.3	613	115.3	2.23017	NA	NA	74.0741	7.71692	0.056	11.9001	NA	NA	0.104237	14.1832	0.0135	7.71692	0.19677	NA	NA	NA	NA	NA	86.4444	6.62632	6.72712	100.68	13.5954	13.6569	NA	NA	NA	4.16318	NA		86.4444	6.62632	6.72712
ORS 11-46m	UK002_141	NA	28.2	776	144	1.79104	NA	NA	73.5294	7.19382	0.0388	13.2048	NA	NA	0.0727565	15.0372	0.0136	7.19382	-0.054717	NA	NA	NA	NA	NA	87.0804	6.22229	6.33109	71.3119	10.3558	10.3975	NA	NA	NA	1.04814	NA		87.0804	6.22229	6.33109
ORS 11-46m	UK002_70	NA	52	1010	191	2.65647	NA	NA	73.4214	6.40819	0.0525	10.6829	NA	NA	0.0985911	12.4575	0.01362	6.40819	-0.19979	NA	NA	NA	NA	NA	87.2076	5.5508	5.67284	95.475	11.3522	11.4188	NA	NA	NA	22.505	NA		87.2076	5.5508	5.67284
ORS 11-46m	UK002_11	NA	76	1790	331	3.15539	NA	NA	72.8863	5.22761	0.0438	8.20229	NA	NA	0.0828571	9.72653	0.01372	5.22761	0.041487	NA	NA	NA	NA	NA	87.8436	4.56097	4.71085	80.8275	7.55709	7.62966	NA	NA	NA	10.4691	NA		87.8436	4.56097	4.71085
ORS 11-46m	UK002_145	NA	149	3080	545	1.20869	NA	NA	72.8863	4.30961	0.049	7.04532	NA	NA	0.092694	8.25889	0.01372	4.30961	-0.011208	NA	NA	NA	NA	NA	87.8436	3.76004	3.9405	90.0098	7.11396	7.20854	NA	NA	NA	59.2285	NA		87.8436	3.76004	3.9405
ORS 11-46m	UK002_38	NA	85.9	1605	303	3.03	NA	NA	72.3066	5.30034	0.0485	7.43989	NA	NA	0.0924837	9.13486	0.01383	5.30034	0.0085652	NA	NA	NA	NA	NA	88.543	4.661	4.81006	89.8144	7.85219	7.93762	NA	NA	NA	77.9947	NA		88.543	4.661	4.81006
ORS 11-46m	UK002_67	NA	50	1180	213	2.17347	NA	NA	72.2543	5.96247	0.0441	9.363	NA	NA	0.0841542	11.1003	0.01384	5.96247	0.20605	NA	NA	NA	NA	NA	88.6066	5.247	5.38003	82.0431	8.74904	8.81362	NA	NA	NA	15.4115	NA		88.6066	5.247	5.38003
ORS 11-46m	UK002_40	NA	161	3360	606	2.53556	NA	NA	71.1238	4.18513	0.0487	6.12588	NA	NA	0.0944095	7.41901	0.01406	4.18513	0.20627	NA	NA	NA	NA	NA	90.0053	3.74067	3.93078	91.6027	6.49857	6.60546	NA	NA	NA	63.8578	NA		90.0053	3.74067	3.93078
ORS 11-46m	UK002_163	NA	38	840	143.8	2.21231	NA	NA	70.8215	6.73761	0.047	12.5368	NA	NA	0.0915027	14.2326	0.01412	6.73761	-0.17443	NA	NA	NA	NA	NA	90.3867	6.04741	6.16781	88.9022	12.1155	12.17	NA	NA	NA	83.7187	NA		90.3867	6.04741	6.16781
ORS 11-46m	UK002_47	NA	51.6	1050	190	2.11111	NA	NA	70.6215	6.50084	0.0502	10.2105	NA	NA	0.0980095	12.1043	0.01416	6.50084	-0.025559	NA	NA	NA	NA	NA	90.641	5.8512	5.97624	94.9373	10.9711	11.0392	NA	NA	NA	49.4631	NA		90.641	5.8512	5.97624
ORS 11-46m	UK002_146	NA	64	1273	237	1.62999	NA	NA	70.4722	6.00863	0.0482	10.4581	NA	NA	0.0943041	12.0614	0.01419	6.00863	0.04157	NA	NA	NA	NA	NA	90.8317	5.41947	5.5548	91.505	10.5544	10.6204	NA	NA	NA	90.8104	NA		90.8317	5.41947	5.5548
ORS 11-46m	UK002_30	NA	85	1778	341.4	1.72773	NA	NA	70.373	5.14256	0.0472	7.85115	NA	NA	0.0924778	9.38544	0.01421	5.14256	0.17306	NA	NA	NA	NA	NA	90.9588	4.64477	4.80241	89.8089	8.06712	8.15029	NA	NA	NA	78.8719	NA		90.9588	4.64477	4.80241
ORS 11-46m	UK002_3	NA	250	5170	1000	1.81818	NA	NA	70.2247	3.918	0.0493	5.38312	NA	NA	0.0967962	6.65798	0.01424	3.918	0.39445	NA	NA	NA	NA	NA	91.1495	3.5461	3.75104	93.8147	5.96636	6.08798	NA	NA	NA	34.2767	NA		91.1495	3.5461	3.75104
ORS 11-46m	UK002_106	NA	217	4330	732.7	1.46248	NA	NA	70.0771	3.83391	0.0476	5.8668	NA	NA	0.0936553	7.00843	0.01427	3.83391	0.3807	NA	NA	NA	NA	NA	91.3402	3.47721	3.68682	90.9027	6.09408	6.2063	NA	NA	NA	87.9148	NA		91.3402	3.47721	3.68682
ORS 11-46m	UK002_54	NA	89	1820	312.1	3.59148	NA	NA	70.028	5.11433	0.0514	7.60974	NA	NA	0.101203	9.16867	0.01428	5.11433	0.0803	NA	NA	NA	NA	NA	91.4037	4.6417	4.80096	97.886	8.55602	8.64843	NA	NA	NA	16.8758	NA		91.4037	4.6417	4.80096
ORS 11-46m	UK002_155	NA	44	920	179.1	2.30502	NA	NA	69.9301	7.8253	0.051	17.827	NA	NA	0.100556	19.4689	0.0143	7.8253	-0.38581	NA	NA	NA	NA	NA	91.5308	7.11195	7.21719	97.2893	18.064	18.1074	NA	NA	NA	59.8208	NA	CL	91.5308	7.11195	7.21719
ORS 11-46m	UK002_159	NA	142	2627	466	1.39521	NA	NA	69.6864	4.47854	0.0519	7.29708	NA	NA	0.102688	8.56182	0.01435	4.47854	0.31266	NA	NA	NA	NA	NA	91.8486	4.08432	4.26614	99.2547	8.09605	8.19625	NA	NA	NA	5.98176	NA		91.8486	4.08432	4.26614
ORS 11-46m	UK002_156	NA	70	1299	238.1	2.83452	NA	NA	69.6379	5.82661	0.0539	9.55153	NA	NA	0.10672	11.1884	0.01436	5.82661	-0.089442	NA	NA	NA	NA	NA	91.9121	5.31736	5.45846	102.96	10.9553	11.0349	NA	NA	NA	8.04713	NA		91.9121	5.31736	5.45846
ORS 11-46m	UK002_74	NA	96	2110	353.7	1.88841	NA	NA	69.3963	4.94452	0.0444	7.50611	NA	NA	0.0882162	8.98832	0.01441	4.94452	0.062787	NA	NA	NA	NA	NA	92.2299	4.52786	4.69387	85.8403	7.3986	7.48173	NA	NA	NA	12.8871	NA		92.2299	4.52786	4.69387
ORS 11-46m	UK002_12	NA	246	5300	820	2.96029	NA	NA	69.0608	3.66978	0.0477	5.61699	NA	NA	0.0952332	6.70953	0.01448	3.66978	0.1326	NA	NA	NA	NA	NA	92.6747	3.37663	3.59822	92.3666	5.92392	6.04284	NA	NA	NA	92.3529	NA		92.6747	3.37663	3.59822
ORS 11-46m	UK002_56	NA	64	1440	252	2.67232	NA	NA	68.5871	5.75976	0.051	9.28284	NA	NA	0.102525	10.9246	0.01458	5.75976	0.049372	NA	NA	NA	NA	NA	93.3101	5.33573	5.48058	99.1043	10.3155	10.3941	NA	NA	NA	30.9337	NA		93.3101	5.33573	5.48058
ORS 11-46m	UK002_86	NA	90	1633	278	1.88602	NA	NA	68.4463	5.45761	0.0543	7.92311	NA	NA	0.109383	9.62088	0.01461	5.45761	0.06849	NA	NA	NA	NA	NA	93.5007	5.06608	5.21902	105.401	9.63224	9.72677	NA	NA	NA	2.4911	NA		93.5007	5.06608	5.21902
ORS 11-46m	UK002_102	NA	41.5	843	142.4	1.92954	NA	NA	68.3527	6.85214	0.0514	11.133	NA	NA	0.103683	13.0727	0.01463	6.85214	0.059714	NA	NA	NA	NA	NA	93.6278	6.36914	6.49178	100.171	12.4704	12.5368	NA	NA	NA	33.9106	NA		93.6278	6.36914	6.49178
ORS 11-46m	UK002_6	NA	204	4390	792	9.41736	NA	NA	68.2594	3.78233	0.0457	5.8833	NA	NA	0.0923113	6.99423	0.01465	3.78233	-0.16039	NA	NA	NA	NA	NA	93.7549	3.52045	3.73834	89.6542	6.00183	6.11279	NA	NA	NA	26.9252	NA		93.7549	3.52045	3.73834
ORS 11-46m	UK002_82	NA	92	1850	303	1.83859	NA	NA	68.2128	5.13184	0.0484	8.0536	NA	NA	0.0978319	9.54968	0.01466	5.13184	0.019336	NA	NA	NA	NA	NA	93.8184	4.77974	4.94264	94.7731	8.64119	8.72726	NA	NA	NA	84.5491	NA		93.8184	4.77974	4.94264
ORS 11-46m	UK002_160	NA	181	3740	617	1.44159	NA	NA	68.2128	3.97367	0.0487	6.02353	NA	NA	0.0984383	7.21616	0.01466	3.97367	0.26408	NA	NA	NA	NA	NA	93.8184	3.70104	3.90914	95.3338	6.56645	6.68057	NA	NA	NA	64.7935	NA		93.8184	3.70104	3.90914
ORS 11-46m	UK002_162	NA	55.5	1014	168.8	1.98822	NA	NA	67.7048	6.34206	0.0562	10.2979	NA	NA	0.114451	12.0942	0.01477	6.34206	-0.046931	NA	NA	NA	NA	NA	94.5172	5.95061	6.08416	110.028	12.612	12.6905	NA	NA	NA	2.96667	NA		94.5172	5.95061	6.08416
ORS 11-46m	UK002_99	NA	103	2000	326	4.54672	NA	NA	67.6133	5.10966	0.0475	7.64374	NA	NA	0.0968641	9.19431	0.01479	5.10966	0.25687	NA	NA	NA	NA	NA	94.6443	4.80067	4.96568	93.8776	8.24459	8.33314	NA	NA	NA	85.5268	NA		94.6443	4.80067	4.96568
ORS 11-46m	UK002_120	NA	156	3410	582	3.22438	NA	NA	67.5676	4.16403	0.0454	6.28102	NA	NA	0.0926443	7.53594	0.0148	4.16403	0.073704	NA	NA	NA	NA	NA	94.7078	3.91484	4.11577	89.9637	6.48804	6.5915	NA	NA	NA	19.4827	NA		94.7078	3.91484	4.11577
ORS 11-46m	UK002_128	NA	72	1570	244.7	2.07197	NA	NA	67.4764	5.52188	0.0507	8.23145	NA	NA	0.103599	9.91201	0.01482	5.52188	-0.014232	NA	NA	NA	NA	NA	94.8349	5.19834	5.3517	100.093	9.44822	9.5356	NA	NA	NA	33.308	NA		94.8349	5.19834	5.3517
ORS 11-46m	UK002_10	NA	38.3	818	143.4	2.76834	NA	NA	67.4309	6.8729	0.0481	11.4648	NA	NA	0.098353	13.367	0.01483	6.8729	0.13129	NA	NA	NA	NA	NA	94.8984	6.4745	6.59843	95.2549	12.1543	12.2163	NA	NA	NA	95.6266	NA		94.8984	6.4745	6.59843
ORS 11-46m	UK002_116	NA	125	2740	433	1.59191	NA	NA	67.2948	4.4372	0.0455	6.70154	NA	NA	0.0932248	8.03737	0.01486	4.4372	-0.33283	NA	NA	NA	NA	NA	95.0889	4.18832	4.3782	90.503	6.95942	7.05707	NA	NA	NA	32.0473	NA		95.0889	4.18832	4.3782
ORS 11-46m	UK002_132	NA	332	7160	1141	1.87664	NA	NA	66.8449	3.24308	0.0466	4.94583	NA	NA	0.0961211	5.91429	0.01496	3.24308	0.020022	NA	NA	NA	NA	NA	95.7241	3.08147	3.33821	93.1895	5.26619	5.40187	NA	NA	NA	40.1787	NA		95.7241	3.08147	3.33821
ORS 11-46m	UK002_24	NA	82	1670	283	1.84967	NA	NA	66.4011	5.53356	0.0493	8.45984	NA	NA	0.10237	10.1089	0.01506	5.53356	0.11379	NA	NA	NA	NA	NA	96.3592	5.29244	5.44793	98.9618	9.53215	9.61692	NA	NA	NA	61.5789	NA		96.3592	5.29244	5.44793
ORS 11-46m	UK002_18	NA	149	3500	583	2.13553	NA	NA	65.6599	4.27028	0.0433	6.62716	NA	NA	0.0909262	7.88381	0.01523	4.27028	0.19444	NA	NA	NA	NA	NA	97.4388	4.12962	4.3314	88.3658	6.67215	6.76944	NA	NA	NA	1.07572	NA		97.4388	4.12962	4.3314
ORS 11-46m	UK002_16	NA	72.8	1497	317	1.95679	NA	NA	65.6168	5.42131	0.0491	8.5926	NA	NA	0.103173	10.1599	0.01524	5.42131	-0.20363	NA	NA	NA	NA	NA	97.5023	5.24613	5.40661	99.7014	9.64841	9.73336	NA	NA	NA	71.1483	NA		97.5023	5.24613	5.40661
ORS 11-46m	UK002_91	NA	136	2890	450	2.33161	NA	NA	65.5738	4.39699	0.0496	6.85292	NA	NA	0.104292	8.14224	0.01525	4.39699	0.17457	NA	NA	NA	NA	NA	97.5658	4.25766	4.45414	100.731	7.8082	7.91499	NA	NA	NA	44.1532	NA		97.5658	4.25766	4.45414
ORS 11-46m	UK002_46	NA	76.1	1544	255	2.13211	NA	NA	65.5308	5.51279	0.0513	7.57463	NA	NA	0.107938	9.36834	0.01526	5.51279	0.039653	NA	NA	NA	NA	NA	97.6292	5.34155	5.49964	104.077	9.2675	9.3634	NA	NA	NA	22.0776	NA		97.6292	5.34155	5.49964
ORS 11-46m	UK002_27	NA	47.4	947	171.4	3.53402	NA	NA	65.445	6.45821	0.0477	10.302	NA	NA	0.100495	12.1589	0.01528	6.45821	-0.11266	NA	NA	NA	NA	NA	97.7562	6.26568	6.40133	97.2329	11.2745	11.3439	NA	NA	NA	93.8196	NA		97.7562	6.26568	6.40133
ORS 11-46m	UK002_79	NA	111	2080	345	2.59398	NA	NA	64.7668	5.05642	0.052	7.85987	NA	NA	0.110701	9.34585	0.01544	5.05642	-0.098086	NA	NA	NA	NA	NA	98.7721	4.95626	5.13016	106.607	9.45837	9.55671	NA	NA	NA	15.9048	NA		98.7721	4.95626	5.13016
ORS 11-46m	UK002_73	NA	57.9	1339	218.4	3.06311	NA	NA	64.7249	5.8656	0.0413	9.29508	NA	NA	0.0879792	10.9911	0.01545	5.8656	0.060868	NA	NA	NA	NA	NA	98.8355	5.75309	5.90375	85.6191	9.02487	9.09281	NA	NA	NA	1.08032	NA		98.8355	5.75309	5.90375
ORS 11-46m	UK002_110	NA	95	1932	310.3	1.52482	NA	NA	64.3501	5.11009	0.05	7.5123	NA	NA	0.107133	9.08557	0.01554	5.11009	0.0073237	NA	NA	NA	NA	NA	99.4069	5.04081	5.21404	103.339	8.92721	9.02539	NA	NA	NA	44.2133	NA		99.4069	5.04081	5.21404
ORS 11-46m	UK002_5	NA	118	2220	330	1.88464	NA	NA	63.7349	5.32594	0.0525	9.47087	NA	NA	0.113575	10.8657	0.01569	5.32594	0.44886	NA	NA	NA	NA	NA	100.359	5.30367	5.47168	109.231	11.253	11.3397	NA	NA	NA	7.90457	NA	CL	100.359	5.30367	5.47168
ORS 11-46m	UK002_42	NA	206	4260	699	2.60141	NA	NA	63.3714	3.79843	0.0499	5.98642	NA	NA	0.10857	7.08981	0.01578	3.79843	-0.032714	NA	NA	NA	NA	NA	100.93	3.80391	4.0374	104.656	7.05045	7.17735	NA	NA	NA	35.9366	NA		100.93	3.80391	4.0374
ORS 11-46m	UK002_17	NA	92	2010	339	1.91525	NA	NA	62.8536	5.01068	0.0503	8.6438	NA	NA	0.110342	9.9911	0.01591	5.01068	0.1445	NA	NA	NA	NA	NA	101.755	5.0586	5.23928	106.278	10.0819	10.1736	NA	NA	NA	39.4537	NA		101.755	5.0586	5.23928
ORS 11-46m	UK002_52	NA	423	8520	1251	1.07382	NA	NA	59.7015	2.98373	0.0505	4.30638	NA	NA	0.116629	5.23904	0.01675	2.98373	0.17026	NA	NA	NA	NA	NA	107.083	3.16868	3.47843	112.012	5.55629	5.7381	NA	NA	NA	9.59721	NA		107.083	3.16868	3.47843
ORS 11-46m	UK002_44	NA	163	3580	544	2.125	NA	NA	57.4053	4.11628	0.0457	6.37458	NA	NA	0.109765	7.58808	0.01742	4.11628	-0.047685	NA	NA	NA	NA	NA	111.33	4.54329	4.78179	105.751	7.62087	7.74074	NA	NA	NA	21.739	NA		111.33	4.54329	4.78179
ORS 11-46m	UK002_101	NA	136	2820	389.1	4.11746	NA	NA	56.9152	4.4283	0.049	7.04524	NA	NA	0.118705	8.32138	0.01757	4.4283	0.07549	NA	NA	NA	NA	NA	112.28	4.92905	5.15338	113.897	8.96582	9.08324	NA	NA	NA	74.4028	NA		112.28	4.92905	5.15338
ORS 11-46m	UK002_105	NA	132	2520	347.4	1.52368	NA	NA	56.8505	4.5728	0.0518	7.81228	NA	NA	0.125631	9.0522	0.01759	4.5728	0.077897	NA	NA	NA	NA	NA	112.407	5.09558	5.31337	120.164	10.2589	10.3725	NA	NA	NA	16.307	NA		112.407	5.09558	5.31337
ORS 11-46m	UK002_58	NA	38.7	755	129.6	2.43152	NA	NA	56.6893	7.10721	0.052	11.6666	NA	NA	0.126475	13.6609	0.01764	7.10721	0.045034	NA	NA	NA	NA	NA	112.723	7.94185	8.0841	120.925	15.5749	15.6509	NA	NA	NA	34.0422	NA		112.723	7.94185	8.0841
ORS 11-46m	UK002_51	NA	46	869	98.8	2.00406	NA	NA	56.4972	7.53334	0.065	25.3708	NA	NA	0.158631	26.4656	0.0177	7.53334	0.30983	NA	NA	NA	NA	NA	113.103	8.44616	8.58093	149.504	36.8082	36.8561	NA	NA	NA	4.18051	NA	CL	113.103	8.44616	8.58093
ORS 11-46m	UK002_72	NA	109	2440	362	2.22086	NA	NA	56.4016	4.68201	0.044	7.4233	NA	NA	0.107563	8.77647	0.01773	4.68201	-0.10235	NA	NA	NA	NA	NA	113.294	5.25807	5.47264	103.734	8.65475	8.75672	NA	NA	NA	7.0042	NA		113.294	5.25807	5.47264
ORS 11-46m	UK002_152	NA	32.8	626	81	3.34711	NA	NA	54.9451	7.60469	0.0539	11.198	NA	NA	0.135258	13.5361	0.0182	7.60469	0.16763	NA	NA	NA	NA	NA	116.27	8.7627	8.89994	128.811	16.3768	16.4582	NA	NA	NA	14.7144	NA		116.27	8.7627	8.89994
ORS 11-46m	UK002_92	NA	47.8	899	126.2	1.95054	NA	NA	54.9149	6.71075	0.0553	10.0501	NA	NA	0.138847	12.0846	0.01821	6.71075	0.012972	NA	NA	NA	NA	NA	116.333	7.73682	7.89208	132.016	14.9612	15.0544	NA	NA	NA	6.24387	NA		116.333	7.73682	7.89208
ORS 11-46m	UK002_151	NA	86	1600	213.6	1.70607	NA	NA	54.5852	5.40853	0.0522	8.65654	NA	NA	0.131855	10.2072	0.01832	5.40853	0.042274	NA	NA	NA	NA	NA	117.03	6.27247	6.46524	125.763	12.0744	12.1797	NA	NA	NA	19.26	NA		117.03	6.27247	6.46524
ORS 11-46m	UK002_88	NA	123	2440	321	2.568	NA	NA	54.4662	4.64268	0.0516	6.94414	NA	NA	0.130624	8.35318	0.01836	4.64268	-0.083281	NA	NA	NA	NA	NA	117.283	5.39584	5.6197	124.658	9.79943	9.9268	NA	NA	NA	20.3435	NA		117.283	5.39584	5.6197
ORS 11-46m	UK002_109	NA	13.4	315	43.6	2.27083	NA	NA	54.0541	9.84326	0.04	20.6701	NA	NA	0.102031	22.8942	0.0185	9.84326	-0.032948	NA	NA	NA	NA	NA	118.169	11.5257	11.6338	98.6496	21.5258	21.5633	NA	NA	NA	11.267	NA		118.169	11.5257	11.6338
ORS 11-46m	UK002_127	NA	119	2270	291	1.35538	NA	NA	53.9374	4.76855	0.051	7.15606	NA	NA	0.130371	8.59931	0.01854	4.76855	0.19956	NA	NA	NA	NA	NA	118.422	5.59546	5.81574	124.431	10.0709	10.1945	NA	NA	NA	25.3383	NA		118.422	5.59546	5.81574
ORS 11-46m	UK002_118	NA	42.8	842	106.6	1.84429	NA	NA	53.1067	6.6931	0.0535	11.0416	NA	NA	0.138901	12.9118	0.01883	6.6931	-0.035426	NA	NA	NA	NA	NA	120.257	7.97434	8.1352	132.065	15.9908	16.0782	NA	NA	NA	19.4108	NA		120.257	7.97434	8.1352
ORS 11-46m	UK002_4	NA	75.2	1530	210.9	1.88809	NA	NA	52.8821	5.50761	0.0531	8.33423	NA	NA	0.138448	9.98965	0.01891	5.50761	0.15198	NA	NA	NA	NA	NA	120.763	6.58926	6.78465	131.661	12.336	12.4484	NA	NA	NA	9.66888	NA		120.763	6.58926	6.78465
ORS 11-46m	UK002_2	NA	49.2	967	133.2	1.79273	NA	NA	52.1648	6.34264	0.0491	10.1607	NA	NA	0.129779	11.9778	0.01917	6.34264	0.05499	NA	NA	NA	NA	NA	122.408	7.69066	7.86323	123.899	13.9716	14.0602	NA	NA	NA	84.8219	NA		122.408	7.69066	7.86323
ORS 11-46m	UK002_90	NA	46.7	1030	129.5	3.16626	NA	NA	52.0833	6.42831	0.0413	12.7836	NA	NA	0.109333	14.3089	0.0192	6.42831	-0.137	NA	NA	NA	NA	NA	122.598	7.80651	7.97709	105.355	14.3204	14.3841	NA	NA	NA	4.42869	NA		122.598	7.80651	7.97709
ORS 11-46m	UK002_77	NA	101	2150	276	2.68744	NA	NA	51.7598	4.84317	0.0489	8.23704	NA	NA	0.130262	9.55537	0.01932	4.84317	-0.048792	NA	NA	NA	NA	NA	123.357	5.91759	6.14356	124.333	11.1824	11.2936	NA	NA	NA	87.98	NA		123.357	5.91759	6.14356
ORS 11-46m	UK002_53	NA	93	1910	248	2.42661	NA	NA	51.4139	5.01907	0.048	7.77129	NA	NA	0.128725	9.25117	0.01945	5.01907	0.070276	NA	NA	NA	NA	NA	124.179	6.17299	6.39276	122.951	10.7131	10.8268	NA	NA	NA	83.759	NA		124.179	6.17299	6.39276
ORS 11-46m	UK002_111	NA	82	1770	223.7	1.74766	NA	NA	51.3347	5.15444	0.0461	9.32828	NA	NA	0.12382	10.6576	0.01948	5.15444	-0.23724	NA	NA	NA	NA	NA	124.369	6.34907	6.56358	118.529	11.9235	12.019	NA	NA	NA	42.8719	NA		124.369	6.34907	6.56358
ORS 11-46m	UK002_107	NA	201	4210	491	2.1073	NA	NA	50.5051	3.96129	0.0526	6.5399	NA	NA	0.143599	7.64605	0.0198	3.96129	0.09367	NA	NA	NA	NA	NA	126.392	4.95799	5.23846	136.245	9.74897	9.90003	NA	NA	NA	6.18169	NA		126.392	4.95799	5.23846
ORS 11-46m	UK002_87	NA	99	1810	224.8	4.05776	NA	NA	50.4796	5.11005	0.0548	7.52666	NA	NA	0.149681	9.09743	0.01981	5.11005	-0.051653	NA	NA	NA	NA	NA	126.455	6.39895	6.61886	141.63	12.027	12.159	NA	NA	NA	2.9865	NA		126.455	6.39895	6.61886
ORS 11-46m	UK002_39	NA	76	1450	184.9	4.20227	NA	NA	50.1253	5.56901	0.049	8.40736	NA	NA	0.134785	10.0845	0.01995	5.56901	-0.048801	NA	NA	NA	NA	NA	127.34	7.022	7.22572	128.388	12.1628	12.2715	NA	NA	NA	88.3817	NA		127.34	7.022	7.22572
ORS 11-46m	UK002_140	NA	83	1554	188	1.90669	NA	NA	50.0751	5.31775	0.05	9.16286	NA	NA	0.137673	10.5942	0.01997	5.31775	-0.055943	NA	NA	NA	NA	NA	127.466	6.71177	6.92503	130.969	13.0182	13.1237	NA	NA	NA	64.0301	NA		127.466	6.71177	6.92503
ORS 11-46m	UK002_68	NA	113	2510	354	1.24648	NA	NA	49.7265	4.59836	0.0489	7.14315	NA	NA	0.135588	8.49527	0.02011	4.59836	-0.015365	NA	NA	NA	NA	NA	128.351	5.84368	6.09072	129.107	10.2997	10.4291	NA	NA	NA	89.9135	NA		128.351	5.84368	6.09072
ORS 11-46m	UK002_34	NA	63.7	1280	156	2.80072	NA	NA	49.6032	5.93047	0.0503	9.13472	NA	NA	0.139817	10.891	0.02016	5.93047	0.23692	NA	NA	NA	NA	NA	128.667	7.55492	7.74852	132.881	13.5659	13.6699	NA	NA	NA	54.423	NA		128.667	7.55492	7.74852
ORS 11-46m	UK002_96	NA	59.8	1163	140.6	2.16975	NA	NA	48.3092	6.33711	0.0562	9.87049	NA	NA	0.160401	11.7297	0.0207	6.33711	0.0002796	NA	NA	NA	NA	NA	132.078	8.2848	8.47102	151.054	16.4647	16.5736	NA	NA	NA	4.06455	NA		132.078	8.2848	8.47102
ORS 11-46m	UK002_136	NA	114	2315	277	1.79056	NA	NA	47.8698	4.83063	0.05	6.64517	NA	NA	0.144016	8.21543	0.02089	4.83063	0.11456	NA	NA	NA	NA	NA	133.278	6.37209	6.61666	136.614	10.5016	10.6426	NA	NA	NA	56.7031	NA		133.278	6.37209	6.61666
ORS 11-46m	UK002_121	NA	122	2530	299.1	2.23043	NA	NA	47.4608	4.57917	0.0481	7.05979	NA	NA	0.139737	8.41483	0.02107	4.57917	0.1095	NA	NA	NA	NA	NA	134.415	6.09136	6.35099	132.809	10.476	10.6102	NA	NA	NA	78.0541	NA		134.415	6.09136	6.35099
ORS 11-46m	UK002_69	NA	434	9030	949	1.8499	NA	NA	46.7508	3.34909	0.0476	5.14952	NA	NA	0.140384	6.1428	0.02139	3.34909	0.13339	NA	NA	NA	NA	NA	136.435	4.52131	4.87539	133.386	7.67843	7.86198	NA	NA	NA	46.6377	NA	CL	136.435	4.52131	4.87539
ORS 11-46m	UK002_158	NA	137	2800	317	2.30545	NA	NA	45.7457	4.3839	0.0502	6.45779	NA	NA	0.151306	7.80523	0.02186	4.3839	-0.15969	NA	NA	NA	NA	NA	139.4	6.04558	6.32621	143.064	10.4159	10.5708	NA	NA	NA	56.8977	NA		139.4	6.04558	6.32621
ORS 11-46m	UK002_89	NA	77	1587	184.7	2.6807	NA	NA	45.5996	5.50717	0.0493	9.64035	NA	NA	0.149069	11.1025	0.02193	5.50717	-0.049524	NA	NA	NA	NA	NA	139.842	7.61841	7.84435	141.089	14.6258	14.7338	NA	NA	NA	88.2156	NA		139.842	7.61841	7.84435
ORS 11-46m	UK002_9	NA	84	1653	203.2	1.88848	NA	NA	45.4959	5.35434	0.0509	8.28237	NA	NA	0.154258	9.86238	0.02198	5.35434	0.15338	NA	NA	NA	NA	NA	140.157	7.42351	7.65623	145.664	13.3838	13.5089	NA	NA	NA	44.1213	NA		140.157	7.42351	7.65623
ORS 11-46m	UK002_76	NA	43.1	843	93.2	2.71167	NA	NA	45.2489	6.85804	0.0505	11.4704	NA	NA	0.153881	13.3643	0.0221	6.85804	-0.14362	NA	NA	NA	NA	NA	140.914	9.5591	9.74286	145.333	18.0986	18.1909	NA	NA	NA	68.3474	NA		140.914	9.5591	9.74286
ORS 11-46m	UK002_93	NA	19	416	46.8	3.10757	NA	NA	45.2489	8.90717	0.05	15.2458	NA	NA	0.152357	17.657	0.0221	8.90717	0.012234	NA	NA	NA	NA	NA	140.914	12.4153	12.5573	143.991	23.7084	23.7778	NA	NA	NA	81.7381	NA		140.914	12.4153	12.5573
ORS 11-46m	UK002_94	NA	42.9	850	92.3	1.98922	NA	NA	45.2489	6.75532	0.053	11.2616	NA	NA	0.161499	13.1323	0.0221	6.75532	-0.024855	NA	NA	NA	NA	NA	140.914	9.41593	9.60243	152.014	18.5426	18.6405	NA	NA	NA	29.2158	NA		140.914	9.41593	9.60243
ORS 11-46m	UK002_98	NA	114	2080	239.8	2.36024	NA	NA	45.106	4.90544	0.0547	7.33788	NA	NA	0.167207	8.82653	0.02217	4.90544	-0.05524	NA	NA	NA	NA	NA	141.356	6.85865	7.11406	156.992	12.8395	12.9891	NA	NA	NA	3.652	NA		141.356	6.85865	7.11406
ORS 11-46m	UK002_1	NA	305	5790	701	1.78827	NA	NA	45.0653	3.4615	0.0506	5.30127	NA	NA	0.154814	6.3313	0.02219	3.4615	0.061519	NA	NA	NA	NA	NA	141.482	4.84404	5.19999	146.153	8.61848	8.81256	NA	NA	NA	33.2443	NA		141.482	4.84404	5.19999
ORS 11-46m	UK002_117	NA	159	3310	367	1.99457	NA	NA	45.0045	4.20907	0.0473	6.81969	NA	NA	0.144913	8.01401	0.02222	4.20907	0.14366	NA	NA	NA	NA	NA	141.671	5.89799	6.19443	137.41	10.2998	10.4452	NA	NA	NA	44.2536	NA		141.671	5.89799	6.19443
ORS 11-46m	UK002_66	NA	244	4790	661	1.71244	NA	NA	44.9035	3.73738	0.0518	4.99921	NA	NA	0.159056	6.24181	0.02227	3.73738	0.28767	NA	NA	NA	NA	NA	141.986	5.24857	5.58103	149.877	8.69757	8.89902	NA	NA	NA	7.28213	NA		141.986	5.24857	5.58103
ORS 11-46m	UK002_81	NA	38.2	802	89.5	3.60306	NA	NA	44.6429	7.03325	0.05	12.8391	NA	NA	0.154426	14.6393	0.0224	7.03325	0.07125	NA	NA	NA	NA	NA	142.806	9.93349	10.1151	145.812	19.8865	19.9711	NA	NA	NA	78.0844	NA		142.806	9.93349	10.1151
ORS 11-46m	UK002_71	NA	176	3340	398.7	2.21009	NA	NA	44.5038	4.1917	0.0531	7.0344	NA	NA	0.164512	8.1886	0.02247	4.1917	0.030755	NA	NA	NA	NA	NA	143.248	5.93828	6.23916	154.645	11.7466	11.9055	NA	NA	NA	8.06055	NA		143.248	5.93828	6.23916
ORS 11-46m	UK002_133	NA	22.1	393	39.7	3.6422	NA	NA	44.4444	9.42758	0.059	16.3069	NA	NA	0.183036	18.8359	0.0225	9.42758	-0.01919	NA	NA	NA	NA	NA	143.437	13.3733	13.5099	170.669	29.5991	29.6752	NA	NA	NA	9.89099	NA		143.437	13.3733	13.5099
ORS 11-46m	UK002_139	NA	34.3	707	77.1	2.36431	NA	NA	44.4444	7.12486	0.0487	11.9866	NA	NA	0.151082	13.9443	0.0225	7.12486	0.018877	NA	NA	NA	NA	NA	143.437	10.1068	10.2869	142.867	18.5858	18.6728	NA	NA	NA	95.6687	NA		143.437	10.1068	10.2869
ORS 11-46m	UK002_37	NA	20.7	371	41.5	3.30414	NA	NA	44.2478	9.45581	0.065	16.5537	NA	NA	0.202546	19.0641	0.0226	9.45581	-0.15412	NA	NA	NA	NA	NA	144.067	13.4716	13.6085	187.278	32.6149	32.6968	NA	NA	NA	2.182	NA		144.067	13.4716	13.6085
ORS 11-46m	UK002_144	NA	38.5	718	74.7	1.992	NA	NA	43.4783	7.31869	0.053	13.9266	NA	NA	0.168076	15.7326	0.023	7.31869	0.10181	NA	NA	NA	NA	NA	146.588	10.6073	10.7865	157.748	22.99	23.0746	NA	NA	NA	36.0608	NA		146.588	10.6073	10.7865
ORS 11-46m	UK002_108	NA	70.3	1337	141	1.70702	NA	NA	43.1779	5.69121	0.0542	8.51292	NA	NA	0.173077	10.2401	0.02316	5.69121	0.070153	NA	NA	NA	NA	NA	147.596	8.30458	8.53541	162.086	15.3419	15.4749	NA	NA	NA	8.82865	NA		147.596	8.30458	8.53541
ORS 11-46m	UK002_85	NA	145	2920	316.4	3.28557	NA	NA	43.0663	4.357	0.0483	7.0476	NA	NA	0.154636	8.28565	0.02322	4.357	0.10691	NA	NA	NA	NA	NA	147.974	6.37381	6.67325	145.997	11.2678	11.4167	NA	NA	NA	74.8476	NA		147.974	6.37381	6.67325
ORS 11-46m	UK002_45	NA	81	1920	212	3.41385	NA	NA	42.9185	5.07285	0.0435	8.34292	NA	NA	0.139748	9.76412	0.0233	5.07285	0.14291	NA	NA	NA	NA	NA	148.478	7.44601	7.7056	132.82	12.1569	12.2727	NA	NA	NA	1.82007	NA		148.478	7.44601	7.7056
ORS 11-46m	UK002_26	NA	281	5420	656	2.32624	NA	NA	42.4809	3.59103	0.0524	5.53971	NA	NA	0.170074	6.60181	0.02354	3.59103	-0.026289	NA	NA	NA	NA	NA	149.99	5.32402	5.6884	159.484	9.74387	9.94586	NA	NA	NA	9.17162	NA		149.99	5.32402	5.6884
ORS 11-46m	UK002_59	NA	81	1507	198.9	1.73409	NA	NA	42.3729	5.47466	0.0523	8.47891	NA	NA	0.170183	10.0928	0.0236	5.47466	-0.11846	NA	NA	NA	NA	NA	150.368	8.13687	8.38102	159.577	14.905	15.038	NA	NA	NA	30.2205	NA		150.368	8.13687	8.38102
ORS 11-46m	UK002_78	NA	67	1370	134	3.97626	NA	NA	42.3729	5.81413	0.0468	9.93006	NA	NA	0.152286	11.507	0.0236	5.81413	0.067653	NA	NA	NA	NA	NA	150.368	8.64142	8.8717	143.928	15.4427	15.5488	NA	NA	NA	45.2565	NA		150.368	8.64142	8.8717
ORS 11-46m	UK002_125	NA	82.1	1630	178.9	2.44399	NA	NA	42.3729	5.53145	0.0517	8.37654	NA	NA	0.16823	10.0381	0.0236	5.53145	-0.10148	NA	NA	NA	NA	NA	150.368	8.22128	8.46299	157.882	14.6787	14.8111	NA	NA	NA	39.2462	NA		150.368	8.22128	8.46299
ORS 11-46m	UK002_137	NA	29.9	738	72.4	2.09794	NA	NA	42.3729	7.5117	0.042	12.5417	NA	NA	0.136667	14.6191	0.0236	7.5117	0.10991	NA	NA	NA	NA	NA	150.368	11.1645	11.3436	130.071	17.8495	17.9256	NA	NA	NA	4.11439	NA		150.368	11.1645	11.3436
ORS 11-46m	UK002_123	NA	58.3	1222	125.8	2.45703	NA	NA	42.1941	6.09162	0.0463	9.86671	NA	NA	0.151297	11.5957	0.0237	6.09162	0.15936	NA	NA	NA	NA	NA	150.998	9.09131	9.31226	143.057	15.474	15.5787	NA	NA	NA	33.906	NA		150.998	9.09131	9.31226
ORS 11-46m	UK002_138	NA	27.3	546	53.5	3.25426	NA	NA	42.1941	8.0563	0.048	13.5537	NA	NA	0.156852	15.7673	0.0237	8.0563	-0.084607	NA	NA	NA	NA	NA	150.998	12.0235	12.1914	147.944	21.7103	21.7899	NA	NA	NA	81.1946	NA		150.998	12.0235	12.1914
ORS 11-46m	UK002_14	NA	53.9	1080	126.1	2.06721	NA	NA	42.0168	6.15244	0.0519	9.43143	NA	NA	0.170312	11.2607	0.0238	6.15244	0.19559	NA	NA	NA	NA	NA	151.627	9.21994	9.43965	159.69	16.641	16.7604	NA	NA	NA	35.469	NA		151.627	9.21994	9.43965
ORS 11-46m	UK002_50	NA	58.8	1078	113.2	3.30222	NA	NA	42.0168	6.15592	0.0534	9.84413	NA	NA	0.175234	11.6104	0.0238	6.15592	-0.061899	NA	NA	NA	NA	NA	151.627	9.22515	9.44474	163.952	17.5799	17.6986	NA	NA	NA	22.7532	NA		151.627	9.22515	9.44474
ORS 11-46m	UK002_97	NA	67.8	1235	129.1	2.87528	NA	NA	42.0168	5.90734	0.0553	8.86204	NA	NA	0.181469	10.6505	0.0238	5.90734	0.1347	NA	NA	NA	NA	NA	151.627	8.85263	9.08123	169.324	16.6119	16.745	NA	NA	NA	4.72988	NA		151.627	8.85263	9.08123
ORS 11-46m	UK002_35	NA	156	3950	370	2.10227	NA	NA	41.876	4.15868	0.0456	6.1213	NA	NA	0.150141	7.40033	0.02388	4.15868	-0.030264	NA	NA	NA	NA	NA	152.131	6.25257	6.5743	142.037	9.80943	9.9716	NA	NA	NA	8.61775	NA		152.131	6.25257	6.5743
ORS 11-46m	UK002_23	NA	52.3	1081	120.9	3.53509	NA	NA	41.841	6.22173	0.0454	10.0086	NA	NA	0.149608	11.7848	0.0239	6.22173	0.22215	NA	NA	NA	NA	NA	152.257	9.36203	9.58025	141.566	15.5737	15.6758	NA	NA	NA	18.7945	NA		152.257	9.36203	9.58025
ORS 11-46m	UK002_147	NA	55	1100	113.3	1.98424	NA	NA	41.841	6.07352	0.0466	10.1386	NA	NA	0.153562	11.8186	0.0239	6.07352	0.02609	NA	NA	NA	NA	NA	152.257	9.13902	9.36244	145.053	15.9763	16.0804	NA	NA	NA	42.7559	NA		152.257	9.13902	9.36244
ORS 11-46m	UK002_49	NA	46.1	928	94.2	3.20408	NA	NA	41.6667	6.75422	0.0493	11.515	NA	NA	0.16314	13.3497	0.024	6.75422	-0.075056	NA	NA	NA	NA	NA	152.887	10.2048	10.407	153.448	19.0143	19.1115	NA	NA	NA	95.9771	NA		152.887	10.2048	10.407
ORS 11-46m	UK002_157	NA	60	1050	104	2.51208	NA	NA	41.6667	6.62115	0.053	11.1159	NA	NA	0.175383	12.9384	0.024	6.62115	-0.20853	NA	NA	NA	NA	NA	152.887	10.0038	10.2099	164.08	19.6053	19.7119	NA	NA	NA	34.8266	NA		152.887	10.0038	10.2099
ORS 11-46m	UK002_7	NA	58.4	1245	139.6	3.88858	NA	NA	41.4938	6.32278	0.0499	9.57448	NA	NA	0.165813	11.4738	0.0241	6.32278	0.063681	NA	NA	NA	NA	NA	153.516	9.59183	9.80839	155.779	16.5717	16.6862	NA	NA	NA	80.8006	NA		153.516	9.59183	9.80839
ORS 11-46m	UK002_154	NA	91	1924	195.7	3.82227	NA	NA	41.3223	5.16885	0.0458	7.99557	NA	NA	0.152821	9.52083	0.0242	5.16885	0.068914	NA	NA	NA	NA	NA	154.145	7.87305	8.13759	144.399	12.8159	12.9443	NA	NA	NA	17.9923	NA		154.145	7.87305	8.13759
ORS 11-46m	UK002_104	NA	114	2610	258.9	5.30533	NA	NA	41.2882	4.58137	0.0445	7.17514	NA	NA	0.148606	8.51303	0.02422	4.58137	-0.027776	NA	NA	NA	NA	NA	154.271	6.98385	7.28124	140.68	11.184	11.324	NA	NA	NA	4.10788	NA		154.271	6.98385	7.28124
ORS 11-46m	UK002_25	NA	104	2160	240.3	2.32398	NA	NA	41.2541	4.90141	0.0508	7.01989	NA	NA	0.169784	8.5617	0.02424	4.90141	0.14123	NA	NA	NA	NA	NA	154.397	7.47774	7.75666	159.232	12.6184	12.7746	NA	NA	NA	48.1948	NA		154.397	7.47774	7.75666
ORS 11-46m	UK002_33	NA	64	1360	138	1.97425	NA	NA	41.1523	5.72322	0.0479	10.5035	NA	NA	0.160488	11.9615	0.0243	5.72322	-0.14695	NA	NA	NA	NA	NA	154.775	8.75262	8.99323	151.13	16.798	16.9049	NA	NA	NA	71.5931	NA		154.775	8.75262	8.99323
ORS 11-46m	UK002_20	NA	115	2340	269	2.61165	NA	NA	40.9836	4.96877	0.0481	6.54621	NA	NA	0.161821	8.21836	0.0244	4.96877	0.13503	NA	NA	NA	NA	NA	155.404	7.62935	7.9064	152.296	11.6233	11.7794	NA	NA	NA	63.2708	NA		155.404	7.62935	7.9064
ORS 11-46m	UK002_142	NA	102	2020	195.5	4.00615	NA	NA	40.8998	4.99489	0.0536	7.65711	NA	NA	0.180694	9.14223	0.02445	4.99489	0.16707	NA	NA	NA	NA	NA	155.719	7.68479	7.96099	168.658	14.2075	14.3618	NA	NA	NA	8.54486	NA		155.719	7.68479	7.96099
ORS 11-46m	UK002_80	NA	37.7	699	69.8	2.78088	NA	NA	40.8163	7.15114	0.053	12.3246	NA	NA	0.179037	14.249	0.0245	7.15114	-0.18435	NA	NA	NA	NA	NA	156.033	11.0242	11.2193	167.232	21.9734	22.072	NA	NA	NA	39.6581	NA		156.033	11.0242	11.2193
ORS 11-46m	UK002_95	NA	68	1460	157	2.17452	NA	NA	40.8163	5.75752	0.046	9.59187	NA	NA	0.155391	11.1872	0.0245	5.75752	0.18092	NA	NA	NA	NA	NA	156.033	8.8758	9.11694	146.661	15.2785	15.3895	NA	NA	NA	24.6523	NA		156.033	8.8758	9.11694
ORS 11-46m	UK002_32	NA	83.5	1590	179	2.16707	NA	NA	40.568	5.42941	0.0542	7.80152	NA	NA	0.184212	9.50485	0.02465	5.42941	0.051531	NA	NA	NA	NA	NA	156.977	8.42001	8.67682	171.678	15.014	15.1649	NA	NA	NA	8.19819	NA		156.977	8.42001	8.67682
ORS 11-46m	UK002_83	NA	238	4460	443	3.61043	NA	NA	40.5515	3.81917	0.0502	5.31816	NA	NA	0.170686	6.54744	0.02466	3.81917	-0.17708	NA	NA	NA	NA	NA	157.04	5.92517	6.28504	160.014	9.69331	9.89757	NA	NA	NA	62.6845	NA		157.04	5.92517	6.28504
ORS 11-46m	UK002_43	NA	15.3	346	33.2	6.64	NA	NA	40.3226	9.64122	0.051	17.8033	NA	NA	0.174391	20.2462	0.0248	9.64122	0.19415	NA	NA	NA	NA	NA	157.921	15.0405	15.1875	163.222	30.5362	30.6042	NA	NA	NA	73.5321	NA		157.921	15.0405	15.1875
ORS 11-46m	UK002_28	NA	171	3670	401	2.72418	NA	NA	40.1445	4.01725	0.0468	5.97012	NA	NA	0.160739	7.19588	0.02491	4.01725	0.23486	NA	NA	NA	NA	NA	158.613	6.29412	6.64058	151.35	10.1185	10.2953	NA	NA	NA	16.9256	NA		158.613	6.29412	6.64058
ORS 11-46m	UK002_124	NA	162	3140	336	4.09756	NA	NA	39.984	4.33209	0.0503	6.80136	NA	NA	0.173453	8.06384	0.02501	4.33209	0.037864	NA	NA	NA	NA	NA	159.242	6.814	7.13773	162.412	12.1035	12.2722	NA	NA	NA	64.2997	NA		159.242	6.814	7.13773
ORS 11-46m	UK002_29	NA	68.9	1358	151.1	3.5058	NA	NA	39.9521	5.66386	0.0513	9.4104	NA	NA	0.177043	10.9834	0.02503	5.66386	0.11285	NA	NA	NA	NA	NA	159.367	8.91569	9.16587	165.513	16.7762	16.9027	NA	NA	NA	49.7664	NA		159.367	8.91569	9.16587
ORS 11-46m	UK002_8	NA	135	2930	301.1	1.64266	NA	NA	39.9042	4.37711	0.0455	6.94263	NA	NA	0.157215	8.20727	0.02506	4.37711	-0.064742	NA	NA	NA	NA	NA	159.556	6.89823	7.21941	148.262	11.3221	11.4745	NA	NA	NA	9.6708	NA		159.556	6.89823	7.21941
ORS 11-46m	UK002_148	NA	162	3100	348	1.98857	NA	NA	39.7141	4.30771	0.0491	6.37625	NA	NA	0.170466	7.69499	0.02518	4.30771	-0.017986	NA	NA	NA	NA	NA	160.311	6.82056	7.1482	159.824	11.3798	11.5539	NA	NA	NA	94.191	NA		160.311	6.82056	7.1482
ORS 11-46m	UK002_153	NA	93	2140	193	3.21667	NA	NA	39.6825	5.14994	0.0483	9.1122	NA	NA	0.167822	10.4668	0.0252	5.14994	-0.0014169	NA	NA	NA	NA	NA	160.437	8.16042	8.43661	157.527	15.2739	15.4006	NA	NA	NA	73.6802	NA		160.437	8.16042	8.43661
ORS 11-46m	UK002_22	NA	119	2190	235.2	2.96222	NA	NA	39.6668	4.9073	0.0532	7.91463	NA	NA	0.184921	9.31251	0.02521	4.9073	0.070097	NA	NA	NA	NA	NA	160.499	7.77896	8.06843	172.286	14.7579	14.9124	NA	NA	NA	14.698	NA		160.499	7.77896	8.06843
ORS 11-46m	UK002_64	NA	37.1	697	78.1	3.09184	NA	NA	39.5257	7.34897	0.054	13.7596	NA	NA	0.188372	15.5992	0.0253	7.34897	-0.016368	NA	NA	NA	NA	NA	161.065	11.69	11.8859	175.239	25.1121	25.2062	NA	NA	NA	31.1332	NA		161.065	11.69	11.8859
ORS 11-46m	UK002_57	NA	80	1621	186.1	2.70102	NA	NA	39.4477	5.33784	0.0517	9.30977	NA	NA	0.180705	10.7315	0.02535	5.33784	-0.00098138	NA	NA	NA	NA	NA	161.38	8.50726	8.77557	168.667	16.6785	16.8102	NA	NA	NA	43.7541	NA		161.38	8.50726	8.77557
ORS 11-46m	UK002_21	NA	42.9	781	83.1	2.4955	NA	NA	39.2157	6.88134	0.0494	11.2332	NA	NA	0.173687	13.1734	0.0255	6.88134	-0.0085883	NA	NA	NA	NA	NA	162.323	11.0305	11.2411	162.614	19.7969	19.9008	NA	NA	NA	97.9558	NA		162.323	11.0305	11.2411
ORS 11-46m	UK002_149	NA	198	3880	381	3.34211	NA	NA	38.9105	4.00324	0.049	5.65885	NA	NA	0.173632	6.9317	0.0257	4.00324	0.11082	NA	NA	NA	NA	NA	163.58	6.46611	6.82447	162.566	10.4132	10.6092	NA	NA	NA	86.1683	NA		163.58	6.46611	6.82447
ORS 11-46m	UK002_84	NA	130	2600	243	4.65517	NA	NA	38.8651	4.54526	0.0483	6.98821	NA	NA	0.171352	8.33633	0.02573	4.54526	-0.11166	NA	NA	NA	NA	NA	163.768	7.34994	7.66781	160.591	12.383	12.5447	NA	NA	NA	67.3486	NA		163.768	7.34994	7.66781
ORS 11-46m	UK002_41	NA	76	1538	153.3	2.11448	NA	NA	38.61	5.47075	0.0483	9.11695	NA	NA	0.172484	10.6324	0.0259	5.47075	-0.13994	NA	NA	NA	NA	NA	164.837	8.90349	9.17102	161.572	15.8832	16.0109	NA	NA	NA	73.448	NA		164.837	8.90349	9.17102
ORS 11-46m	UK002_31	NA	84	1730	170.6	3.79955	NA	NA	38.1679	5.42194	0.0491	8.22579	NA	NA	0.177372	9.85196	0.0262	5.42194	0.040973	NA	NA	NA	NA	NA	166.721	8.92366	9.19656	165.796	15.0714	15.2125	NA	NA	NA	91.431	NA		166.721	8.92366	9.19656
ORS 11-46m	UK002_122	NA	170	3580	344	3.04425	NA	NA	38.1679	4.1183	0.0475	6.59494	NA	NA	0.171592	7.77519	0.0262	4.1183	0.25322	NA	NA	NA	NA	NA	166.721	6.77806	7.13353	160.799	11.5632	11.7366	NA	NA	NA	31.5948	NA		166.721	6.77806	7.13353
ORS 11-46m	UK002_65	NA	297	5780	634	4.76334	NA	NA	37.1333	3.58959	0.0497	5.16256	NA	NA	0.184541	6.28786	0.02693	3.58959	0.35871	NA	NA	NA	NA	NA	171.306	6.06819	6.48383	171.961	9.94696	10.174	NA	NA	NA	89.1632	NA		171.306	6.06819	6.48383
ORS 11-46m	UK002_13	NA	221	4210	399	2.77083	NA	NA	36.9686	3.8869	0.0542	6.08795	NA	NA	0.202147	7.22295	0.02705	3.8869	0.066339	NA	NA	NA	NA	NA	172.059	6.59929	6.98664	186.941	12.3332	12.5472	NA	NA	NA	2.93489	NA		172.059	6.59929	6.98664
ORS 11-46m	UK002_61	NA	219	4470	445	1.83052	NA	NA	33.9213	3.77611	0.0477	5.63927	NA	NA	0.193886	6.78678	0.02948	3.77611	0.020854	NA	NA	NA	NA	NA	187.293	6.97064	7.40344	179.94	11.1917	11.4113	NA	NA	NA	25.943	NA		187.293	6.97064	7.40344
ORS 11-46m	UK002_15	NA	97	1900	171	2.83113	NA	NA	31.25	5.17398	0.0505	7.38361	NA	NA	0.222814	9.01598	0.032	5.17398	0.25289	NA	NA	NA	NA	NA	203.053	10.3422	10.689	204.249	16.6826	16.8689	NA	NA	NA	88.9873	NA		203.053	10.3422	10.689
ORS 11-46m	UK002_60	NA	80.2	1750	167	1.72165	NA	NA	31.25	5.49619	0.0492	7.74279	NA	NA	0.217078	9.4952	0.032	5.49619	0.22664	NA	NA	NA	NA	NA	203.053	10.9863	11.3134	199.475	17.1978	17.3711	NA	NA	NA	69.3713	NA		203.053	10.9863	11.3134
ORS 11-46m	UK002_19	NA	177	3570	307	3.26249	NA	NA	31.0752	4.01157	0.0486	5.71229	NA	NA	0.215637	6.98019	0.03218	4.01157	0.13448	NA	NA	NA	NA	NA	204.178	8.06239	8.50742	198.272	12.573	12.8064	NA	NA	NA	39.8046	NA		204.178	8.06239	8.50742
ORS 11-46m	UK002_100	NA	118	2127	158	4.19098	NA	NA	28.0112	4.92599	0.0557	6.26628	NA	NA	0.274173	7.97067	0.0357	4.92599	0.18083	NA	NA	NA	NA	NA	226.124	10.9458	11.3501	246.025	17.4166	17.6651	NA	NA	NA	3.54951	NA		226.124	10.9458	11.3501
ORS 11-46m	UK002_129	NA	340	6230	283	2.24603	NA	NA	16.8634	3.40337	0.053	4.85983	NA	NA	0.433343	5.93303	0.0593	3.40337	0.30379	NA	NA	NA	NA	NA	371.367	12.2818	13.2143	365.548	18.2152	18.6817	NA	NA	NA	53.1467	NA		371.367	12.2818	13.2143
ORS 11-46m	UK002_62	NA	58.9	924	179	2.35526	NA	NA	55.5247	6.66936	0.068	10.021	NA	NA	0.168859	12.0374	0.01801	6.66936	0.23571	NA	NA	NA	NA	NA	115.067	7.60614	7.76066	158.428	17.6591	17.7701	NA	NA	NA	0.000113594	NA
ORS 11-46m	UK002_63	NA	346	6630	1400	0.853659	NA	NA	69.541	3.3109	0.053	5.16104	NA	NA	0.105084	6.13175	0.01438	3.3109	0.038756	NA	NA	NA	NA	NA	92.0392	3.02567	3.26792	101.458	5.92052	6.06256	NA	NA	NA	0.411131	NA
ORS 11-46m	UK002_75	NA	36.2	610	101.2	2.7726	NA	NA	66.2252	7.78037	0.063	12.3137	NA	NA	0.131165	14.5658	0.0151	7.78037	0.045051	NA	NA	NA	NA	NA	96.6132	7.46082	7.57249	125.144	17.1513	17.225	NA	NA	NA	0.213366	NA
ORS 11-46m	UK002_103	NA	193	3610	570	3.82294	NA	NA	63.9795	4.07662	0.0539	5.88918	NA	NA	0.116158	7.16249	0.01563	4.07662	0.038441	NA	NA	NA	NA	NA	99.9781	4.04428	4.26063	111.583	7.56877	7.70227	NA	NA	NA	0.61686	NA
ORS 11-46m	UK002_114	NA	54	947	98	3.60294	NA	NA	43.8596	6.59761	0.06	10.9822	NA	NA	0.18862	12.8116	0.0228	6.59761	0.10097	NA	NA	NA	NA	NA	145.328	9.4809	9.67767	175.451	20.6461	20.7607	NA	NA	NA	0.6332	NA
ORS 11-46m	UK002_115	NA	136	2370	240.4	2.33852	NA	NA	41.1353	4.74347	0.0565	6.80123	NA	NA	0.18938	8.292	0.02431	4.74347	0.093755	NA	NA	NA	NA	NA	154.838	7.25718	7.54585	176.1	13.4069	13.5837	NA	NA	NA	0.389822	NA
ORS 11-46m	UK002_119	NA	235	4150	458	2.36082	NA	NA	40.95	3.92239	0.0552	5.72667	NA	NA	0.18586	6.94117	0.02442	3.92239	0.091079	NA	NA	NA	NA	NA	155.53	6.02749	6.37508	173.091	11.0467	11.2541	NA	NA	NA	0.387651	NA
ORS 11-46m	UK002_126	NA	1340	8450	1181	2.84578	NA	NA	60.5694	3.54568	0.144	6.12427	NA	NA	0.327801	7.07662	0.01651	3.54568	0.93835	NA	NA	NA	NA	NA	105.561	3.71238	3.97279	287.886	17.741	18.0615	NA	NA	NA	5.54348e-109	NA
ORS 11-46m	UK002_130	NA	86	1530	225.8	2.58648	NA	NA	62.8536	5.41178	0.0582	8.51205	NA	NA	0.127672	10.0867	0.01591	5.41178	-0.10902	NA	NA	NA	NA	NA	101.755	5.46353	5.63124	122.003	11.5961	11.6997	NA	NA	NA	0.256844	NA
ORS 11-46m	UK002_134	NA	165	1785	267	2.02733	NA	NA	59.7729	5.21428	0.093	7.8688	NA	NA	0.214526	9.43964	0.01673	5.21428	0.12978	NA	NA	NA	NA	NA	106.956	5.53099	5.71366	197.344	16.9316	17.1042	NA	NA	NA	3.14052e-22	NA
ORS 11-46m	UK002_135	NA	135	2930	240	2.93758	NA	NA	39.8406	4.64657	0.044	7.06859	NA	NA	0.152275	8.45905	0.0251	4.64657	0.22075	NA	NA	NA	NA	NA	159.808	7.33429	7.63808	143.918	11.3512	11.4951	NA	NA	NA	0.824097	NA	DO
ORS 11-46m	UK002_150	NA	188	3320	392.2	1.63009	NA	NA	50.3018	4.17086	0.0567	6.2017	NA	NA	0.155418	7.47376	0.01988	4.17086	0.12142	NA	NA	NA	NA	NA	126.897	5.24096	5.5091	146.684	10.2081	10.3736	NA	NA	NA	0.0308496	NA
ORS 11-46m	UK002_161	NA	86	1340	148	1.32143	NA	NA	44.2478	5.89325	0.0642	8.69793	NA	NA	0.200053	10.5064	0.0226	5.89325	0.17125	NA	NA	NA	NA	NA	144.067	8.39607	8.61391	185.171	17.7858	17.9323	NA	NA	NA	0.000991807	NA

[truncated: 18 more sheets: DZ 5, DZ 6, DZ 7, DZ 8, DZ 9, DZ 10, DZ 11, DZ 12, DZ 13, DZ 14, DZ 15, DZ 16, DZ 17, DZ 18, DZ 19, DZ 20, DZ 21, CPATT processing comments]
